# Supplementary material for: Phollow reveals in situ phage transmission dynamics in the zebrafish gut microbiome at single-virion resolution
Source: Nat Microbiol. 2025 Apr 18;10(5):1067–83. doi: 10.1038/s41564-025-01981-1 (PMC12055606; doi:10.1038/s41564-025-01981-1)
Supplement: Supplementary file 9 — Information regarding strains and plasmid construction. [file 41564_2025_1981_MOESM9_ESM.xlsx]

## Sheet: Wild and Recombinant Bacteria
Strain	Description/ Relevant Details			Order/Class	Source
Wild Bacteria
HS	Escherichia coli (human gut isolate) Carries P2-like prophage vB-EcM-DuoHS			Enterobacterales/ Gammaproteobacteria	1
ZOR0011	Plesiomonas sp. (zebrafish gut isolate) Carries P2-like prophage vB-PsM-DuoZ11			Enterobacterales/ Gammaproteobacteria	2
Recombinant Bacteria
HS ∆DuoHS	unmarked DuoHS prophage deletion				This study
	(strain # MZ95)
HS DuoHS::clm	marked DuoHS prophage deletion; clmR				This study
	(strain # TTW1)
HS DuoHS moron::clm	clmR inserted into DuoHS prophage moron region				This study
	(strain # TTW2)
HS gpN:SpyTag; DuoHS moron::clm	C-terminal fusion of SpyTag to the major capsid protein (gpN); clmR inserted into DuoHS prophage moron region				This study
	(strain # TTW211)
HS gpN:SpyTag003; DuoHS moron::clm	C-terminal fusion of SpyTag003 to the major capsid protein (gpN); clmR inserted into DuoHS prophage moron region				This study
	(strain # TTW130)
HS gpN:SnoopTag; DuoHS moron::clm	C-terminal fusion of SnoopTag to the major capsid protein (gpN); clmR inserted into DuoHS prophage moron region				This study
	(strain # TTW160)
HS gpN:SpyTag; DuoHS moron::clm; attTn7::SpyCatcher:mNeonGreen	C-terminal fusion of SpyTag to the major capsid protein (gpN); clmR inserted into DuoHS prophage moron region; constitutively expresses SpyCatcher_mNeonGreen; GentR				This study
	(strain # TTW255)
HS gpN:SpyTag; DuoHS moron::clm; attTn7::SpyCatcher:AausFP1	C-terminal fusion of SpyTag to the major capsid protein (gpN); clmR inserted into DuoHS prophage moron region; constitutively expresses SpyCatcher_AausFP1; GentR				This study
	(strain # TTW283)
HS gpN:SpyTag; DuoHS moron::clm; attTn7::SpyCatcher:mCitrine	C-terminal fusion of SpyTag to the major capsid protein (gpN); clmR inserted into DuoHS prophage moron region; constitutively expresses SpyCatcher_mCitrine; GentR				This study
	(strain # TTW282)
HS gpN:SpyTag; DuoHS moron::clm; attTn7::SpyCatcher:mKate2	C-terminal fusion of SpyTag to the major capsid protein (gpN); clmR inserted into DuoHS prophage moron region; constitutively expresses SpyCatcher_mKate2; GentR				This study
	(strain # TTW281)
HS gpN:SpyTag; DuoHS moron::clm; attTn7::SpyCatcher:mTFP1	C-terminal fusion of SpyTag to the major capsid protein (gpN); clmR inserted into DuoHS prophage moron region; constitutively expresses SpyCatcher_mTFP1; GentR				This study
	(strain # TTW280)
HS gpN:SpyTag003; DuoHS moron::clm; attTn7::SpyCatcher003:mNeonGreen	C-terminal fusion of SpyTag003 to the major capsid protein (gpN); clmR inserted into DuoHS prophage moron region; constitutively expresses SpyCatcher003_mNeonGreen; GentR				This study
	(strain # TTW132)
HS gpN:SnoopTag; DuoHS moron::clm; attTn7::SnoopCatcher:mNeonGreen	C-terminal fusion of SnoopTag to the major capsid protein (gpN); clmR inserted into DuoHS prophage moron region; constitutively expresses SnoopCatcher_mNeonGreen; GentR				This study
	(strain # TTW190)
HS ∆DuoHS; attTn7:mNeonGreen	unmarked DuoHS prophage deletion; constitutively expresses mNeonGreen; GentR				This study
	(strain # MZ108)
HS gpN:SpyTag; attTn7::SpyCatcher:mNeonGreen	C-terminal fusion of SpyTag to the major capsid protein (gpN); constitutively expresses SpyCatcher_mNeonGreen; GentR				This study
	(strain # TTW236)
HS ∆DuoHS; attTn7::SpyCatcher:mNeonGreen	unmarked DuoHS prophage deletion; constitutively expresses SpyCatcher_mNeonGreen; GentR				This study
	(strain # TTW233)
HS attTn7::SpyCatcher:mNeonGreen	constitutively expresses SpyCatcher_mNeonGreen; GentR				This study
	(strain # TTW231)
HS gpN:SpyTag; attTn7::SpyCatcher:mKate2	C-terminal fusion of SpyTag to the major capsid protein (gpN); constitutively expresses SpyCatcher_mKate2; GentR				This study
	(strain # TTW259)
HS ∆DuoHS; attTn7::SpyCatcher:mKate2	unmarked DuoHS prophage deletion; constitutively expresses SpyCatcher_mKate2; GentR				This study
	(strain # TTW269)
HS attTn7::SpyCatcher:mKate2	constitutively expresses SpyCatcher_mKate2; GentR				This study
	(strain # TTW288)
HS gpN:SpyTag; attTn7::SpyCatcher:AausFP1	C-terminal fusion of SpyTag to the major capsid protein (gpN); constitutively expresses SpyCatcher_AausFP1; GentR				This study
	(strain # TTW265)
HS attTn7::SpyCatcher:AausFP1	constitutively expresses SpyCatcher_AausFP1; GentR				This study
	(strain # TTW 286)
HS gpN:SpyTag; attTn7::SpyCatcher:mCitrine	C-terminal fusion of SpyTag to the major capsid protein (gpN); constitutively expresses SpyCatcher_mCitrine; GentR				This study
	(strain # TTW278)
HS attTn7::SpyCatcher:mCitrine	constitutively expresses SpyCatcher_mCitrine; GentR				This study
	(strain # TTW 289)
HS gpN:SpyTag; attTn7::SpyCatcher:mTFP1	C-terminal fusion of SpyTag to the major capsid protein (gpN); constitutively expresses SpyCatcher_mTFP1; GentR				This study
	(strain # TTW256)
HS ∆DuoHS; attTn7::SpyCatcher:mTFP1	unmarked DuoHS prophage deletion; constitutively expresses SpyCatcher_mTFP1; GentR				This study
	(strain # TTW268)
HS gpN:SpyTag003; attTn7::SpyCatcher003:mNeonGreen	C-terminal fusion of SpyTag003 to the major capsid protein (gpN); constitutively expresses SpyCatcher003_mNeonGreen; GentR				This study
	(strain # TTW122)
HS ∆DuoHS; attTn7::SpyCatcher003:mNeonGreen	unmarked DuoHS prophage deletion; constitutively expresses SpyCatcher003_mNeonGreen; GentR				This study
	(strain # TTW152)
HS attTn7::SpyCatcher003:mNeonGreen	constitutively expresses SpyCatcher003_mNeonGreen; GentR				This study
	(strain # TTW121)
HS gpN:SnoopTag; attTn7::SnoopCatcher:mNeonGreen	C-terminal fusion of SnoopTag to P2 major capsid protein (gpN); constitutively expresses SnoopCatcher_mNeonGreen; GentR				This study
	(strain # TTW188)
HS ∆DuoHS; attTn7::SnoopCatcher:mNeonGreen	unmarked DuoHS prophage deletion; constitutively expresses SnoopCatcher_mNeonGreen; GentR				This study
	(strain # TTW235)
HS attTn7::SnoopCatcher:mNeonGreen	constitutively expresses SnoopCatcher_mNeonGreen; GentR				This study
	(strain # TTW197)
HS attTn7::PrecA:mNeonGreen	mNeonGreen expression under control of recA promoter; GentR				This study
	(strain # LOO211)
HS ∆tum; attTn7::PrecA:mNeonGreen	markerless deletion of tum; mNeonGreen expression under control of recA promoter; GentR				This study
	(strain # LOO317)
HS lexA(Ind-); attTn7::PrecA:mNeonGreen	non-inducible lexA; mNeonGreen expression under control of recA promoter; GentR				This study
	(strain # LOO326)
HS ∆tum; gpN:SpyTag; attTn7::SpyCatcher:mNeonGreen	markerless deletion of tum; C-terminal fusion of SpyTag to the major capsid protein (gpN); constitutively expresses SpyCatcher_mNeonGreen; GentR				This study
	(strain # NHR270)
HS lexA(Ind-); gpN:SpyTag; attTn7::SpyCatcher:mNeonGreen	Non-inducible lexA; C-terminal fusion of SpyTag to the major capsid protein (gpN); constitutively expresses SpyCatcher_mNeonGreen; GentR				This study
	(strain # TTW300)
Z11 gpN:SpyTag; attTn7::SpyCatcher:AausFP1	C-terminal fusion of SpyTag to the major capsid protein (gpN) of DuoZ11; constitutively expresses SpyCatcher_AausFP1; GentR				This study
	(strain # TTW275)
Z11 attTn7::SpyCatcher:AausFP1	constitutively expresses SpyCatcher_AausFP1; GentR				This study
	(strain # TTW285)
Z11 gpN::SpyTag; attTn7::SpyCatcher:mNeonGreen	C-terminal fusion of SpyTag to the major capsid protein (gpN) of DuoZ11; constitutively expresses SpyCatcher_mNeonGreen; GentR				This study
	(strain # TTW257)
Z11 attTn7::SpyCatcher:mKate2	constitutively expresses SpyCatcher_mkate2; GentR				This study
	(strain # TTW266)
REFERENCES
1	Rasko, D. A. et al. The pangenome structure of Escherichia coli: comparative genomic analysis of E. coli commensal and pathogenic isolates. J. Bacteriol. 190, 6881–6893 (2008).
2	Stephens, W. Z. et al. The composition of the zebrafish intestinal microbial community varies across development. ISME J. 10, 644–654 (2016).

## Sheet: Phollow Tagging Systems
Description	Snoop	Spy003	SpyO
Effect on bacterial growth and morphology	Pronounced lysis. Altered bacterial morphology.	Growth and lysis are similar to wild-type strain.	Growth and lysis are similar to wild-type strain.
Phage morphology and dynamics	Small foci, thin ribbon structures. Delayed virion detection compared to SpyTags	Large foci, long ribbon and serpentine structures.	Large foci, long ribbon and serpentine structures.
Microscopy of virions	Small, dim and sparse particles	Large, bright and abundant particles.	Large and bright particles.
Flow virometry	Strong detection with an average of 58.51% positive events.	Moderate detection with an average of 33.95% positive events.	Strong detection with an average 49.12% positive events.
Infectivity	Similar to wild-type strain.	Similar to wild-type strain.	Similar to wild-type strain.

## Sheet: E. coli Strains and Plasmids
Strain/ Plasmid	Description/ Relevant Details		Reference/ Source
E. coli
DH5a	general cloning strain		NEB
SM10(lpir)	pir+ mating strain; KanR		1
Plasmids
Backbones and Source Vectors
pTW434 (pAX1)	allelic exchange vector with GFPmut3.1 merodiploid tracker and temperature-sensitive replicon ori101/repA101ts; AmpR, GentR, ClmR, 30°C		2
pTW10	pTNS2; Tn7 helper plasmid carrying transposase genes; AmpR		2
pTW222 (pTn7xTS)	Tn7 tagging vector pTW56 with temperature-sensitive replicon ori101/repA101ts; AmpR, GentR, 30°C		2
pXS	pGEN-mcs with a modular expression scaffold; AmpR		2
pKM208	Lambda Red recombination plasmid; AmpR; 30°C		3
pDEST14-SpyCatcher	Source of SpyCatcher; AmpR; Addgene 35044		4
SpyCatcher003-sfGFP	Source of SpyCatcher003; AmpR; Addgene 133449		5
pET28a-SnoopCatcher	Source of SnoopCatcher; KanR; Addgene 72322		6
pKD3	Source of chloramphenicol resistance gene (clmR); AmpR, ClmR		7
mNeonGreen plasmid	Source of mNeonGreen		8
pNCST-AausFP1	Source of AausFP1; AmpR; Addgene 129499		9
mCitrine-pBAD	Source of mCitrine; AmpR; Addgene 54723		10
TOPO-mKate2	Source of mKate2; KanR; Addgene 68441		11
mTFP1-pBAD	Source of mTFP1; AmpR; Addgene 54553		12
Engineering Plasmids
pTTW204	pAX1 with HS gpN:SpyTag; AmpR, GentR, ClmR, 30°		This study
pTTW40	pAX1 with HS gpN:SpyTag003; AmpR, GentR, ClmR, 30°		This study
pTTW144	pAX1 with HS gpN:SnoopTag; AmpR, GentR, ClmR, 30°		This study
pTTW238	pAX1 with Z11 gpN:SpyTag; AmpR, GentR, ClmR, 30°		This study
pNHR49	pAX1 with HS ∆DuoHS knock-out cassette; AmpR, GentR, ClmR, 30°		This study
pNHR45	pAX1 with HS ∆tum knock-out cassette; AmpR, GentR, ClmR, 30°		This study
pCT119	pAX1 with HS non-inducible lexA; AmpR, GentR, ClmR, 30°		This study
pTTW223	pXS_SpyCatcher:mNeonGreen; AmpR		This study
pTTW245	pXS_SpyCatcher:AausFP1; AmpR		This study
pTTW244	pXS_SpyCatcher:mCitrine; AmpR		This study
pTTW243	pXS_SpyCatcher:mKate2; AmpR		This study
pTTW242	pXS_SpyCatcher:mTFP1; AmpR		This study
pTTW86	pXS_SpyCatcher003:mNeonGreen; AmpR		This study
pTTW171	pXS_SnoopCatcher:mNeonGreen; AmpR		This study
pTTW227	pTn7xTS with SpyCatcher:mNeonGreen expression scaffold; AmpR, GentR, 30°C		This study
pTTW253	pTn7xTS with SpyCatcher:AausFP1 expression scaffold; AmpR, GentR, 30°C		This study
pTTW249	pTn7xTS with SpyCatcher:mCitrine expression scaffold; AmpR, GentR, 30°C		This study
pTTW248	pTn7xTS with SpyCatcher:mKate2 expression scaffold; AmpR, GentR, 30°C		This study
pTTW247	pTn7xTS with SpyCatcher:mTFP1 expression scaffold; AmpR, GentR, 30°C		This study
pTTW93	pTn7xTS with SpyCatcher003:mNeonGreen expression scaffold; AmpR, GentR, 30°C		This study
pTTW180	pTn7xTS with SnoopCatcher:mNeonGreen expression scaffold; AmpR, GentR, 30°C		This study
pLOO196	pTn7xTS with PrecA:mNeonGreen expression scaffold; AmpR, GentR, 30°C		This study
REFERENCES
1	Simon, R., Priefer, U. & Pühler, A. A broad host range mobilization system for in vivo genetic engineering: Transposon Mutagenesis in gram negative bacteria. Biotechnology (N. Y.) 1, 784–791 (1983).
2	Wiles, T. J. et al. Modernized Tools for Streamlined Genetic Manipulation and Comparative Study of Wild and Diverse Proteobacterial Lineages. MBio 9, (2018).
3	Murphy, K. C. & Campellone, K. G. Lambda Red-mediated recombinogenic engineering of enterohemorrhagic and enteropathogenic E. coli. BMC Mol. Biol. 4, 11 (2003).
4	Zakeri, B. et al. Peptide tag forming a rapid covalent bond to a protein, through engineering a bacterial adhesin. Proc. Natl. Acad. Sci. U. S. A. 109, E690-7 (2012).
5	Keeble, A. H. et al. Approaching infinite affinity through engineering of peptide-protein interaction. Proc. Natl. Acad. Sci. U. S. A. 116, 26523–26533 (2019).
6	Veggiani, G. et al. Programmable polyproteams built using twin peptide superglues. Proc. Natl. Acad. Sci. U. S. A. 113, 1202–1207 (2016).
7	Datsenko, K. A. & Wanner, B. L. One-step inactivation of chromosomal genes in Escherichia coli K-12 using PCR products. Proc. Natl. Acad. Sci. U. S. A. 97, 6640–6645 (2000).
8	Hill, J. H. et al. BefA, a microbiota-secreted membrane disrupter, disseminates to the pancreas and increases β cell mass. Cell Metab. 34, 1779-1791.e9 (2022).
9	Lambert, G. G. et al. Aequorea’s secrets revealed: New fluorescent proteins with unique properties for bioimaging and biosensing. PLoS Biol. 18, e3000936 (2020).
10	Griesbeck, O., Baird, G. S., Campbell, R. E., Zacharias, D. A. & Tsien, R. Y. Reducing the environmental sensitivity of yellow fluorescent protein. J. Biol. Chem. 276, 29188–29194 (2001).
11	Akama-Garren, E. H. et al. A modular assembly platform for rapid generation of DNA constructs. Sci. Rep. 6, 1–9 (2016).
12	Ai, H.-W., Henderson, J. N., Remington, S. J. & Campbell, R. E. Directed evolution of a monomeric, bright and photostable version of Clavularia cyan fluorescent protein: structural characterization and applications in fluorescence imaging. Biochem. J. 400, 531–540 (2006).

## Sheet: Primer sequences
Name	Sequence (5’–3’)
Primers
HS gpN 5’ F (TTW12)	CGCGAGTTTAAACCCCGGTGTTGGCAGCACCATTG
HS gpN 5’ R (TTW13)	GCCTGAACCACCTCCCGACTCTCCGGTTTCTGCTACG
HS gpN 3’ SpyTag003 F (TTW14)	TCGGGAGGTGGTTCAGGCCGTGGCGTTCCTCATATTGTTATGGTGGACGCCTACAAACGCTATAAATAATCCATGAGCCTGAGTCC
HS gpN 3’ R (TTW15)	AGTCTGGTCGACCCCCCGACAGGTCCACATCAGG
Z11 gpN 5’ F (TTW34)	CGCGAGTTTAAACCCCGAGCGTGAGCCGACCGAC
Z11 gpN 5’ R (TTW35)	GCCTGAACCACCTCCCGACGCCTCCGCAGCAGCC
Z11 gpN 3’ SpyTag003 F (TTW36)	TCGGGAGGTGGTTCAGGCCGTGGCGTTCCTCATATTGTTATGGTGGACGCCTACAAACGCTATAAATGATCATGCCAAGTCCTGCAC
Z11 gpN 3’ R (TTW37)	AGTCTGGTCGACCCCGCCATCAGGCTGCTCAGG
SpyTag mutate HS gpN F (TTW102)	GCCCACATCGTGATGGTGGACGCCTACAAACCCACTAAATAATCC
SpyTag mutate HS gpN R (TTW103)	CACCATCACGATGTGGGCGCCTGAACCACCTCCCG
SpyTag mutate Z11 gpN F(TTW112)	GCCCACATCGTGATGGTGGACGCCTACAAACCCACTAAATGATCA
HS gpN 3’ SnoopTag F (TTW83)	TCGGGAGGTGGTTCAGGCAAACTGGGCGATATTGAATTTATTAAAGTGAACAAATAATCCATGAGCCTGAGTCC
HS gpN Tag confirm F (TTW22)	GACAACCCGAAACGTGACCG
HS gpN Tag confirm R (TTW23)	CGATGCGTGGCGAACACTG
Z11 gpN Tag confirm F (TTW38)	GCTCCGTTCTGGACAATCC
Z11 gpN Tag confirm R (TTW39)	CGACGCTGGTCTTCTTCC
SpyCatcher F (TTW108)	CTTTAAGAAGGAGATATACATAATGGTTGATACCTTATCAGG
SpyCatcher R (TTW109)	GCCCTTGCTCACCATGCTACCACTGGATCCAATATGAGCGTCACCTTTAG
SpyCatcher mKate2 F (TTW113)	TCAGCTCGCTCACCATGCTACCACTGGATCCAATATGAGCGTCACCTTTAG
SpyCatcher AausFP1 F (TTW114)	AGTGCTCCGTAACTCATGCTACCACTGGATCCAATATGAGCGTCACCTTTAG
SpyCatcher003 F (TTW54)	CTTTAAGAAGGAGATATACATAATGGTAACCACCTTATCAGG
SpyCatcher003 R (TTW55)	GCCCTTGCTCACCATGCTACCACTGGATCCAGTATG
SnoopCatcher F (TTW91)	CTTTAAGAAGGAGATATACATAATGAAGCCGCTGCGTG
Snoopcatcher R (TTW92)	GCCCTTGCTCACCATGCTACCACTGGATCCTTTCGGCGGTATCGGTTC
pXS AausFP1 F (TTW115)	ATGAGTTACGGAGCACTTTTG
pXS AausFP1 R (TTW116)	ATGTATATCTCCTTCTTAAAGTTAAAC
HS P2 moron clm F (WP356)	ATTTGGCCTGTTTTCCCTGCAAGCAGATAAATACCGTCATACACGTCTTGAGCGATTGTG
HS P2 moron clm R (WP357)	GACAAGCAGCTAAGCGCAGTTGTACCGTTATTCACACAAAACGGCTGACATGGGAATTAG
HS P2 moron confirm F (WP358)	GGCCAATATCAGCGTGATTC
HS P2 moron confirm R (WP359)	ACCTGACTCACCCGCTTTAC
HS ∆P2 clm F (WP360)	GGTAATGCCAACCGCTGCCGCCACTTTGTCGCCACTTGTTACGGCTGACATGGGAATTAG
HS ∆P2 clm R (WP361)	AACACTATTTTTTAACGATGGCGACAAAATGGCGGCAGCGACACGTCTTGAGCGATTGTG
HS ∆P2 clm confirm F (WP362)	AGTTGGGTTGGTGGTCAGTG
HS ∆P2 clm confirm R (WP363)	GATGTCCCCATTTTGTGGAG
HS ∆P2 5’ F (NHR17)	CGCGAGTTTAAACCCCGATGTCAGCCAGAGTGCCA
HS ∆P2 5’ R (NHR18)	ATGGGTTTTTTGTTATCTAAAATTTATCTACTACCCTGCAACCCTC
HS ∆P2 3’ F (NHR19)	TAAATTTTAGATAACAAAAAACCCATCAACCTTGAACCGAAATG
HS ∆P2 3’ R (NHR20)	GTCTGGTCGACCCCCTCGATCCCAGCTTCCGTAA
HS ∆P2 confirm F (NHR22)	CCAGGACGCCATTAACAGG
HS ∆tum 5’ F (NHR23)	CGCGAGTTTAAACCCCGTCTCTGCATCGTGTTCAGC
HS ∆tum 5’ R (NHR24)	TCACATCTTTCCTCCTATGACACCAC
HS ∆tum 3’ F (NHR28)	ATAGGAGGAAAGATGTGAGGTGACTTTTATGCGCATTG
HS ∆tum 3’ R (NHR26)	GTCTGGTCGACCCCTGAACTTCATTACACCGCCTG
HS ∆tum confirm F (NHR5)	GCTGGTTAACAATTCGTGCTC
HS ∆tum confirm R (NHR6)	CGCCTCTCACTCATATGTAACC
HS lexA(Ind-) 5’ F (CT55)	CGCGAGTTTAAACCCCGGGAAATTCTGTGGTATCCG
HS lexA(Ind-) 5’ R (CT56)	CGGCAGCCACACGAC
HS lexA(Ind-) 3’ F (CT57)	TCGTGTGGCTGCCgacGAACCGCTTCTGGCG
HS lexA(Ind-) 3’ R (CT58)	AGTCTGGTCGACCCCGTAATACCAGATTCGCCAG
HS lexA(Ind-) confirm F (CT59)	ATGGCCAATAATACCAC
HS lexA(Ind-) confirm R (CT60)	TAAGGCGAGATGCCA
PrecA F (PLO105F)	ATGCGCATGCATTGCAGACCTTGTG
PrecA R (PLO105R)	ATGTGGATCCGTCATGCCGGGTAATACCG
Notes: SpyTag mutate Z11 gpN F is used with SpyTag mutate HS gpN R; HS gpN 3’ SnoopTag F is used with HS gpN 3’ R; SpyCatcher mKate2 F and SpyCatcher AausFP1F are used with SpyCatcher R; HS ∆P2 confirm F is used with HS ∆P2 clm confirm R. Lowercase gac in lexA(Ind-) indicates the codon change.

## Sheet: Plasmid Construction
Note: When referring to specific genetic loci within bacterial chromosomes, locus tags are provided that can be used to retrieve sequence information from the National Center for Biotechnology Information (NCBI) website (https://www.ncbi.nlm.nih.gov/).
C-terminal fusion of tags to the major capsid protein
An allelic exchange cassette was constructed by amplifying the 5’ homology region (846 bp; primers TTW12&13) just upstream of the HS gpN stop codon (locus tag ECHS_RS04530) and the 3’ homology region (837 bp; primers TTW14&15) which included the gpN stop codon and downstream region. The DNA sequence for a six amino acid linker (SGGGSG) and the appropriate tag (SpyTag003 or SnoopTag) were incorpor…
Deletion of DuoHS prophage
An allelic exchange cassette was constructed to create a markerless deletion of the DuoHS prophage leaving the attB site intact on the bacterial chromosome. The genomic regions upstream (956 bp; primers NHR17&18; starting with rcdA; locus tag ECHS_RS04440) and downstream (1001 bp; primers NHR19&20; starting 77bp downstream of ogr; locus tag ECHS_RS04645) of the DuoHS prophage were amplified such …
Deletion of tum
An allelic exchange cassette was constructed to create a markerless deletion of tum (locus tag ECHS_RS04495). The genomic regions upstream (969 bp; primers NHR23&24) and downstream (859 bp; primers NHR26&28) of the tum gene were amplified such that the resulting plasmid would delete the gene and fuse the start and stop codons. The two homology arms were inserted into the SmaI linearized pAX1 vect…
Non-inducible lexA (lexA(Ind-))
An allelic exchange cassette was constructed to create a markerless G85D mutation of lexA (locus tag ECHS_RS21095). The genomic regions upstream (841bp; primers CT55&56) and downstream (888 bp; CT57&58) of the modified codon were amplified such that the resulting plasmid would replace the native GGT nucleotide sequence with GAC. The two homology arms were inserted into the SmaI linearized pAX1 ve…
N-terminal fusion of Catcher proteins to fluorescent proteins
The catcher sequence was amplified from the appropriate plasmid: SpyCatcher (pDEST14-SpyCatcher was a gift from Mark Howarth; Addgene plasmid # 35044) Zakeri et al., SpyCatcher003 (SpyCatcher003-sfGFP was a gift from Mark Howarth; Addgene plasmid # 133449) Keeble et al., SnoopCatcher (pET28a-SnoopCatcher was a gift from Mark Howarth; Addgene plasmid # 72322) Veggiani et al., and inserted into pXS…
Fluorescent SOS reporter
A fluorescent SOS reporter was engineered by amplifying the 120 bp promoter region upstream of the E. coli HS recA gene (locus tag ECHS_RS13985, PrecA) using primers PrecA_F and PrecA_R. Engineered restriction sites flanking the amplicon (SphI and BamHI) were then used to insert this fragment into a variant of the pTn7xTS delivery vector harboring an open reading frame encoding mNeonGreen (mNG) w…
