# Supplementary material for: Phollow reveals in situ phage transmission dynamics in the zebrafish gut microbiome at single-virion resolution
Source: Nat Microbiol. 2025 Apr 18;10(5):1067–83. doi: 10.1038/s41564-025-01981-1 (PMC12055606; doi:10.1038/s41564-025-01981-1)
Supplement: Supplementary file 10 — Imaging flow cytometry gating algorithm. [file 41564_2025_1981_MOESM10_ESM.ast]

<?xml version="1.0" encoding="utf-8"?>
<AssayTemplate date="12/18/2023 6:25:35 PM" IDEAS_version="6.2.187.0">
  <SampleName />
  <ShowSampleName>False</ShowSampleName>
  <ChannelPresets>
    <gallery viewmode="Feature Finder_Ch01_Ch02" orderByFeature="Object Number" ascendingOrder="true" population="R1_no puncta_2 &amp; singlets &amp; Focus" showMasks="false" showColor="true" showSaturationColor="false" />
  </ChannelPresets>
  <ImageDisplaySettings>
    <Width auto="false" value="120" />
    <Height value="-1" />
  </ImageDisplaySettings>
  <Images>
    <image name="Ch01" color="White" physicalChannel="0" xmin="473" xmax="973" xmid="723" ymid="127" scalemin="468" scalemax="978" tokens="" baseimage="" function="" />
    <image name="Ch02" color="Lime" physicalChannel="1" xmin="2" xmax="1516" xmid="759" ymid="127" scalemin="0" scalemax="1521" tokens="" baseimage="" function="" />
    <image name="Ch06" color="DeepPink" physicalChannel="5" xmin="25" xmax="4095" xmid="2060" ymid="127" scalemin="0" scalemax="1023" tokens="" baseimage="" function="" />
  </Images>
  <Composites></Composites>
  <masks>
    <mask type="C" name="MC" def="M01|Or|M02|Or|M06" />
    <mask type="C" name="None" def="Threshold|M01|Ch01|0" />
    <mask type="C" name="NMC" def="Not|MC" />
    <mask type="C" name="Morphology(M02,Ch02)" def="Morphology|M02|Ch02" />
    <mask type="C" name="Object(M02,Ch02,Tight)" def="Object|M02|Ch02|1" />
    <mask type="C" name="Threshold(M02,Ch02,50)" def="Threshold|M02|Ch02|50" />
    <mask type="C" name="Threshold(M02,Ch02,70)" def="Threshold|M02|Ch02|70" />
    <mask type="C" name="Threshold(M02,Ch02,30)" def="Threshold|M02|Ch02|30" />
  </masks>
  <ViewingModes>
    <viewingmode name="All Channels">
      <viewingmodecolumn image="Ch01" mask="M01" />
      <viewingmodecolumn image="Ch02" mask="M02" />
      <viewingmodecolumn image="Ch06" mask="M06" />
    </viewingmode>
    <viewingmode name="Ch01">
      <viewingmodecolumn image="Ch01" mask="M01" />
    </viewingmode>
    <viewingmode name="Ch02">
      <viewingmodecolumn image="Ch02" mask="M02" />
    </viewingmode>
    <viewingmode name="Ch06">
      <viewingmodecolumn image="Ch06" mask="M06" />
    </viewingmode>
    <viewingmode name="Ch01_Ch02">
      <viewingmodecolumn image="Ch01" mask="M01" />
      <viewingmodecolumn image="Ch02" mask="M02" />
    </viewingmode>
    <viewingmode name="Feature Finder_Ch01_Ch02">
      <viewingmodecolumn image="Ch01" mask="M01" />
      <viewingmodecolumn image="Ch02" mask="M02" />
    </viewingmode>
  </ViewingModes>
  <DefinedFeatures>
    <UDF name="Area_M01" type="single" userfeaturetype="Mask Only" def="Area|M01" />
    <UDF name="Area_M02" type="single" userfeaturetype="Mask Only" def="Area|M02" />
    <UDF name="Area_M06" type="single" userfeaturetype="Mask Only" def="Area|M06" />
    <UDF name="Area_MC" type="single" userfeaturetype="Mask Only" def="Area|MC" />
    <UDF name="Aspect Ratio_M01" type="single" userfeaturetype="Mask Only" def="Aspect Ratio|M01" />
    <UDF name="Aspect Ratio_M02" type="single" userfeaturetype="Mask Only" def="Aspect Ratio|M02" />
    <UDF name="Aspect Ratio_M06" type="single" userfeaturetype="Mask Only" def="Aspect Ratio|M06" />
    <UDF name="Aspect Ratio Intensity_M01_Ch01" type="single" userfeaturetype="Mask and Image" def="Aspect Ratio Intensity|M01|Ch01" />
    <UDF name="Aspect Ratio Intensity_M02_Ch02" type="single" userfeaturetype="Mask and Image" def="Aspect Ratio Intensity|M02|Ch02" />
    <UDF name="Aspect Ratio Intensity_M06_Ch06" type="single" userfeaturetype="Mask and Image" def="Aspect Ratio Intensity|M06|Ch06" />
    <UDF name="Bkgd Mean_Ch01" type="single" userfeaturetype="Image Only" def="Bkgd Mean|Ch01" />
    <UDF name="Bkgd Mean_Ch02" type="single" userfeaturetype="Image Only" def="Bkgd Mean|Ch02" />
    <UDF name="Bkgd Mean_Ch06" type="single" userfeaturetype="Image Only" def="Bkgd Mean|Ch06" />
    <UDF name="Modulation_M01_Ch01" type="single" userfeaturetype="Mask and Image" def="Modulation|M01|Ch01" />
    <UDF name="Modulation_M02_Ch02" type="single" userfeaturetype="Mask and Image" def="Modulation|M02|Ch02" />
    <UDF name="Modulation_M06_Ch06" type="single" userfeaturetype="Mask and Image" def="Modulation|M06|Ch06" />
    <UDF name="Contrast_M01_Ch01" type="single" userfeaturetype="Mask and Image" def="Contrast|M01|Ch01" />
    <UDF name="Contrast_M02_Ch02" type="single" userfeaturetype="Mask and Image" def="Contrast|M02|Ch02" />
    <UDF name="Contrast_M06_Ch06" type="single" userfeaturetype="Mask and Image" def="Contrast|M06|Ch06" />
    <UDF name="Gradient RMS_M01_Ch01" type="single" userfeaturetype="Mask and Image" def="Gradient RMS|M01|Ch01" />
    <UDF name="Gradient RMS_M02_Ch02" type="single" userfeaturetype="Mask and Image" def="Gradient RMS|M02|Ch02" />
    <UDF name="Gradient RMS_M06_Ch06" type="single" userfeaturetype="Mask and Image" def="Gradient RMS|M06|Ch06" />
    <UDF name="Intensity_MC_Ch01" type="single" userfeaturetype="Mask and Image" def="Intensity|MC|Ch01" />
    <UDF name="Intensity_MC_Ch02" type="single" userfeaturetype="Mask and Image" def="Intensity|MC|Ch02" />
    <UDF name="Intensity_MC_Ch06" type="single" userfeaturetype="Mask and Image" def="Intensity|MC|Ch06" />
    <UDF name="Mean Pixel_M01_Ch01" type="single" userfeaturetype="Mask and Image" def="Mean Pixel|M01|Ch01" />
    <UDF name="Mean Pixel_M02_Ch02" type="single" userfeaturetype="Mask and Image" def="Mean Pixel|M02|Ch02" />
    <UDF name="Mean Pixel_M06_Ch06" type="single" userfeaturetype="Mask and Image" def="Mean Pixel|M06|Ch06" />
    <UDF name="Median Pixel_M01_Ch01" type="single" userfeaturetype="Mask and Image" def="Median Pixel|M01|Ch01" />
    <UDF name="Median Pixel_M02_Ch02" type="single" userfeaturetype="Mask and Image" def="Median Pixel|M02|Ch02" />
    <UDF name="Median Pixel_M06_Ch06" type="single" userfeaturetype="Mask and Image" def="Median Pixel|M06|Ch06" />
    <UDF name="Max Pixel_MC_Ch01" type="single" userfeaturetype="Mask and Image" def="Max Pixel|MC|Ch01" />
    <UDF name="Max Pixel_MC_Ch02" type="single" userfeaturetype="Mask and Image" def="Max Pixel|MC|Ch02" />
    <UDF name="Max Pixel_MC_Ch06" type="single" userfeaturetype="Mask and Image" def="Max Pixel|MC|Ch06" />
    <UDF name="Raw Max Pixel_MC_Ch01" type="single" userfeaturetype="Mask and Image" def="Raw Max Pixel|MC|Ch01" />
    <UDF name="Raw Max Pixel_MC_Ch02" type="single" userfeaturetype="Mask and Image" def="Raw Max Pixel|MC|Ch02" />
    <UDF name="Raw Max Pixel_MC_Ch06" type="single" userfeaturetype="Mask and Image" def="Raw Max Pixel|MC|Ch06" />
    <UDF name="Raw Min Pixel_MC_Ch01" type="single" userfeaturetype="Mask and Image" def="Raw Min Pixel|MC|Ch01" />
    <UDF name="Raw Min Pixel_MC_Ch02" type="single" userfeaturetype="Mask and Image" def="Raw Min Pixel|MC|Ch02" />
    <UDF name="Raw Min Pixel_MC_Ch06" type="single" userfeaturetype="Mask and Image" def="Raw Min Pixel|MC|Ch06" />
    <UDF name="Length_M01" type="single" userfeaturetype="Mask Only" def="Length|M01" />
    <UDF name="Length_M02" type="single" userfeaturetype="Mask Only" def="Length|M02" />
    <UDF name="Length_M06" type="single" userfeaturetype="Mask Only" def="Length|M06" />
    <UDF name="Width_M01" type="single" userfeaturetype="Mask Only" def="Width|M01" />
    <UDF name="Width_M02" type="single" userfeaturetype="Mask Only" def="Width|M02" />
    <UDF name="Width_M06" type="single" userfeaturetype="Mask Only" def="Width|M06" />
    <UDF name="Height_M01" type="single" userfeaturetype="Mask Only" def="Height|M01" />
    <UDF name="Height_M02" type="single" userfeaturetype="Mask Only" def="Height|M02" />
    <UDF name="Height_M06" type="single" userfeaturetype="Mask Only" def="Height|M06" />
    <UDF name="Saturation Count_M01_Ch01" type="single" userfeaturetype="Mask and Image" def="Saturation Count|M01|Ch01" />
    <UDF name="Saturation Count_M02_Ch02" type="single" userfeaturetype="Mask and Image" def="Saturation Count|M02|Ch02" />
    <UDF name="Saturation Count_M06_Ch06" type="single" userfeaturetype="Mask and Image" def="Saturation Count|M06|Ch06" />
    <UDF name="Saturation Percent_M01_Ch01" type="single" userfeaturetype="Mask and Image" def="Saturation Percent|M01|Ch01" />
    <UDF name="Saturation Percent_M02_Ch02" type="single" userfeaturetype="Mask and Image" def="Saturation Percent|M02|Ch02" />
    <UDF name="Saturation Percent_M06_Ch06" type="single" userfeaturetype="Mask and Image" def="Saturation Percent|M06|Ch06" />
    <UDF name="Bright Detail Intensity R3_MC_Ch01" type="single" userfeaturetype="Mask and Image" def="Bright Detail Intensity R3|MC|Ch01" />
    <UDF name="Bright Detail Intensity R3_MC_Ch02" type="single" userfeaturetype="Mask and Image" def="Bright Detail Intensity R3|MC|Ch02" />
    <UDF name="Bright Detail Intensity R3_MC_Ch06" type="single" userfeaturetype="Mask and Image" def="Bright Detail Intensity R3|MC|Ch06" />
    <UDF name="Time" type="single" userfeaturetype="No Parameters" def="Time" />
    <UDF name="Object Number" type="single" userfeaturetype="No Parameters" def="Object Number" />
    <UDF name="Raw Centroid X" type="single" userfeaturetype="No Parameters" def="Raw Centroid X" />
    <UDF name="Raw Centroid Y" type="single" userfeaturetype="No Parameters" def="Raw Centroid Y" />
    <UDF name="Flow Speed" type="single" userfeaturetype="No Parameters" def="Flow Speed" />
    <UDF name="Std Dev_M02_Ch02" type="single" userfeaturetype="Mask and Image" def="Std Dev|M02|Ch02" />
    <UDF name="Gradient Max_M02_Ch02" type="single" userfeaturetype="Mask and Image" def="Gradient Max|M02|Ch02" />
    <UDF name="H Energy Mean_M02_Ch02_1" type="single" userfeaturetype="Mask, Image and Scalar" def="H Energy Mean|M02|Ch02|1||1|20" />
    <UDF name="H Energy Mean_M02_Ch02_5" type="single" userfeaturetype="Mask, Image and Scalar" def="H Energy Mean|M02|Ch02|5||1|20" />
    <UDF name="H Energy Mean_M02_Ch02_15" type="single" userfeaturetype="Mask, Image and Scalar" def="H Energy Mean|M02|Ch02|15||1|20" />
    <UDF name="H Energy Mean_M02_Ch02_19" type="single" userfeaturetype="Mask, Image and Scalar" def="H Energy Mean|M02|Ch02|19||1|20" />
    <UDF name="H Energy Std_M02_Ch02_1" type="single" userfeaturetype="Mask, Image and Scalar" def="H Energy Std|M02|Ch02|1||1|20" />
    <UDF name="H Energy Std_M02_Ch02_5" type="single" userfeaturetype="Mask, Image and Scalar" def="H Energy Std|M02|Ch02|5||1|20" />
    <UDF name="H Energy Std_M02_Ch02_15" type="single" userfeaturetype="Mask, Image and Scalar" def="H Energy Std|M02|Ch02|15||1|20" />
    <UDF name="H Energy Std_M02_Ch02_19" type="single" userfeaturetype="Mask, Image and Scalar" def="H Energy Std|M02|Ch02|19||1|20" />
    <UDF name="H Entropy Mean_M02_Ch02_1" type="single" userfeaturetype="Mask, Image and Scalar" def="H Entropy Mean|M02|Ch02|1||1|20" />
    <UDF name="H Entropy Mean_M02_Ch02_5" type="single" userfeaturetype="Mask, Image and Scalar" def="H Entropy Mean|M02|Ch02|5||1|20" />
    <UDF name="H Entropy Mean_M02_Ch02_15" type="single" userfeaturetype="Mask, Image and Scalar" def="H Entropy Mean|M02|Ch02|15||1|20" />
    <UDF name="H Entropy Mean_M02_Ch02_19" type="single" userfeaturetype="Mask, Image and Scalar" def="H Entropy Mean|M02|Ch02|19||1|20" />
    <UDF name="H Entropy Std_M02_Ch02_1" type="single" userfeaturetype="Mask, Image and Scalar" def="H Entropy Std|M02|Ch02|1||1|20" />
    <UDF name="H Entropy Std_M02_Ch02_5" type="single" userfeaturetype="Mask, Image and Scalar" def="H Entropy Std|M02|Ch02|5||1|20" />
    <UDF name="H Entropy Std_M02_Ch02_15" type="single" userfeaturetype="Mask, Image and Scalar" def="H Entropy Std|M02|Ch02|15||1|20" />
    <UDF name="H Entropy Std_M02_Ch02_19" type="single" userfeaturetype="Mask, Image and Scalar" def="H Entropy Std|M02|Ch02|19||1|20" />
    <UDF name="H Contrast Mean_M02_Ch02_1" type="single" userfeaturetype="Mask, Image and Scalar" def="H Contrast Mean|M02|Ch02|1||1|20" />
    <UDF name="H Contrast Mean_M02_Ch02_5" type="single" userfeaturetype="Mask, Image and Scalar" def="H Contrast Mean|M02|Ch02|5||1|20" />
    <UDF name="H Contrast Mean_M02_Ch02_15" type="single" userfeaturetype="Mask, Image and Scalar" def="H Contrast Mean|M02|Ch02|15||1|20" />
    <UDF name="H Contrast Mean_M02_Ch02_19" type="single" userfeaturetype="Mask, Image and Scalar" def="H Contrast Mean|M02|Ch02|19||1|20" />
    <UDF name="H Contrast Std_M02_Ch02_1" type="single" userfeaturetype="Mask, Image and Scalar" def="H Contrast Std|M02|Ch02|1||1|20" />
    <UDF name="H Contrast Std_M02_Ch02_5" type="single" userfeaturetype="Mask, Image and Scalar" def="H Contrast Std|M02|Ch02|5||1|20" />
    <UDF name="H Contrast Std_M02_Ch02_15" type="single" userfeaturetype="Mask, Image and Scalar" def="H Contrast Std|M02|Ch02|15||1|20" />
    <UDF name="H Contrast Std_M02_Ch02_19" type="single" userfeaturetype="Mask, Image and Scalar" def="H Contrast Std|M02|Ch02|19||1|20" />
    <UDF name="H Homogeneity Mean_M02_Ch02_1" type="single" userfeaturetype="Mask, Image and Scalar" def="H Homogeneity Mean|M02|Ch02|1||1|20" />
    <UDF name="H Homogeneity Mean_M02_Ch02_5" type="single" userfeaturetype="Mask, Image and Scalar" def="H Homogeneity Mean|M02|Ch02|5||1|20" />
    <UDF name="H Homogeneity Mean_M02_Ch02_15" type="single" userfeaturetype="Mask, Image and Scalar" def="H Homogeneity Mean|M02|Ch02|15||1|20" />
    <UDF name="H Homogeneity Mean_M02_Ch02_19" type="single" userfeaturetype="Mask, Image and Scalar" def="H Homogeneity Mean|M02|Ch02|19||1|20" />
    <UDF name="H Homogeneity Std_M02_Ch02_1" type="single" userfeaturetype="Mask, Image and Scalar" def="H Homogeneity Std|M02|Ch02|1||1|20" />
    <UDF name="H Homogeneity Std_M02_Ch02_5" type="single" userfeaturetype="Mask, Image and Scalar" def="H Homogeneity Std|M02|Ch02|5||1|20" />
    <UDF name="H Homogeneity Std_M02_Ch02_15" type="single" userfeaturetype="Mask, Image and Scalar" def="H Homogeneity Std|M02|Ch02|15||1|20" />
    <UDF name="H Homogeneity Std_M02_Ch02_19" type="single" userfeaturetype="Mask, Image and Scalar" def="H Homogeneity Std|M02|Ch02|19||1|20" />
    <UDF name="H Correlation Mean_M02_Ch02_1" type="single" userfeaturetype="Mask, Image and Scalar" def="H Correlation Mean|M02|Ch02|1||1|20" />
    <UDF name="H Correlation Mean_M02_Ch02_3" type="single" userfeaturetype="Mask, Image and Scalar" def="H Correlation Mean|M02|Ch02|3||1|20" />
    <UDF name="H Correlation Mean_M02_Ch02_9" type="single" userfeaturetype="Mask, Image and Scalar" def="H Correlation Mean|M02|Ch02|9||1|20" />
    <UDF name="H Correlation Mean_M02_Ch02_15" type="single" userfeaturetype="Mask, Image and Scalar" def="H Correlation Mean|M02|Ch02|15||1|20" />
    <UDF name="H Correlation Std_M02_Ch02_1" type="single" userfeaturetype="Mask, Image and Scalar" def="H Correlation Std|M02|Ch02|1||1|20" />
    <UDF name="H Correlation Std_M02_Ch02_5" type="single" userfeaturetype="Mask, Image and Scalar" def="H Correlation Std|M02|Ch02|5||1|20" />
    <UDF name="H Correlation Std_M02_Ch02_15" type="single" userfeaturetype="Mask, Image and Scalar" def="H Correlation Std|M02|Ch02|15||1|20" />
    <UDF name="H Correlation Std_M02_Ch02_19" type="single" userfeaturetype="Mask, Image and Scalar" def="H Correlation Std|M02|Ch02|19||1|20" />
    <UDF name="H Variance Mean_M02_Ch02_1" type="single" userfeaturetype="Mask, Image and Scalar" def="H Variance Mean|M02|Ch02|1||1|20" />
    <UDF name="H Variance Mean_M02_Ch02_5" type="single" userfeaturetype="Mask, Image and Scalar" def="H Variance Mean|M02|Ch02|5||1|20" />
    <UDF name="H Variance Mean_M02_Ch02_15" type="single" userfeaturetype="Mask, Image and Scalar" def="H Variance Mean|M02|Ch02|15||1|20" />
    <UDF name="H Variance Mean_M02_Ch02_19" type="single" userfeaturetype="Mask, Image and Scalar" def="H Variance Mean|M02|Ch02|19||1|20" />
    <UDF name="H Variance Std_M02_Ch02_1" type="single" userfeaturetype="Mask, Image and Scalar" def="H Variance Std|M02|Ch02|1||1|20" />
    <UDF name="H Variance Std_M02_Ch02_5" type="single" userfeaturetype="Mask, Image and Scalar" def="H Variance Std|M02|Ch02|5||1|20" />
    <UDF name="H Variance Std_M02_Ch02_15" type="single" userfeaturetype="Mask, Image and Scalar" def="H Variance Std|M02|Ch02|15||1|20" />
    <UDF name="H Variance Std_M02_Ch02_19" type="single" userfeaturetype="Mask, Image and Scalar" def="H Variance Std|M02|Ch02|19||1|20" />
    <UDF name="Bright Detail Intensity R7_MC_Ch02" type="single" userfeaturetype="Mask and Image" def="Bright Detail Intensity R7|MC|Ch02" />
    <UDF name="Std Dev_Morphology(M02,Ch02)_Ch02" type="single" userfeaturetype="Mask and Image" def="Std Dev|Morphology(M02,Ch02)|Ch02" />
    <UDF name="Contrast_Morphology(M02,Ch02)_Ch02" type="single" userfeaturetype="Mask and Image" def="Contrast|Morphology(M02,Ch02)|Ch02" />
    <UDF name="Modulation_Morphology(M02,Ch02)_Ch02" type="single" userfeaturetype="Mask and Image" def="Modulation|Morphology(M02,Ch02)|Ch02" />
    <UDF name="Std Dev_Object(M02,Ch02,Tight)_Ch02" type="single" userfeaturetype="Mask and Image" def="Std Dev|Object(M02,Ch02,Tight)|Ch02" />
    <UDF name="Contrast_Object(M02,Ch02,Tight)_Ch02" type="single" userfeaturetype="Mask and Image" def="Contrast|Object(M02,Ch02,Tight)|Ch02" />
    <UDF name="Modulation_Object(M02,Ch02,Tight)_Ch02" type="single" userfeaturetype="Mask and Image" def="Modulation|Object(M02,Ch02,Tight)|Ch02" />
    <UDF name="Spot Count_M02" type="single" userfeaturetype="Mask Only" def="Spot Count|M02" />
    <UDF name="Area_Object(M02,Ch02,Tight)" type="single" userfeaturetype="Mask Only" def="Area|Object(M02,Ch02,Tight)" />
    <UDF name="Height_Object(M02,Ch02,Tight)" type="single" userfeaturetype="Mask Only" def="Height|Object(M02,Ch02,Tight)" />
    <UDF name="Length_Object(M02,Ch02,Tight)" type="single" userfeaturetype="Mask Only" def="Length|Object(M02,Ch02,Tight)" />
    <UDF name="Major Axis_Object(M02,Ch02,Tight)" type="single" userfeaturetype="Mask Only" def="Major Axis|Object(M02,Ch02,Tight)" />
    <UDF name="Minor Axis_Object(M02,Ch02,Tight)" type="single" userfeaturetype="Mask Only" def="Minor Axis|Object(M02,Ch02,Tight)" />
    <UDF name="Perimeter_Object(M02,Ch02,Tight)" type="single" userfeaturetype="Mask Only" def="Perimeter|Object(M02,Ch02,Tight)" />
    <UDF name="Thickness Max_Object(M02,Ch02,Tight)" type="single" userfeaturetype="Mask Only" def="Thickness Max|Object(M02,Ch02,Tight)" />
    <UDF name="Thickness Min_Object(M02,Ch02,Tight)" type="single" userfeaturetype="Mask Only" def="Thickness Min|Object(M02,Ch02,Tight)" />
    <UDF name="Width_Object(M02,Ch02,Tight)" type="single" userfeaturetype="Mask Only" def="Width|Object(M02,Ch02,Tight)" />
    <UDF name="Area_Threshold(M02,Ch02,50)" type="single" userfeaturetype="Mask Only" def="Area|Threshold(M02,Ch02,50)" />
    <UDF name="Area_Threshold(M02,Ch02,70)" type="single" userfeaturetype="Mask Only" def="Area|Threshold(M02,Ch02,70)" />
    <UDF name="Area_Threshold(M02,Ch02,30)" type="single" userfeaturetype="Mask Only" def="Area|Threshold(M02,Ch02,30)" />
    <UDF name="Perimeter_Threshold(M02,Ch02,50)" type="single" userfeaturetype="Mask Only" def="Perimeter|Threshold(M02,Ch02,50)" />
    <UDF name="Perimeter_Threshold(M02,Ch02,70)" type="single" userfeaturetype="Mask Only" def="Perimeter|Threshold(M02,Ch02,70)" />
    <UDF name="Perimeter_Threshold(M02,Ch02,30)" type="single" userfeaturetype="Mask Only" def="Perimeter|Threshold(M02,Ch02,30)" />
    <UDF name="Minor Axis Intensity_M02_Ch02" type="single" userfeaturetype="Mask and Image" def="Minor Axis Intensity|M02|Ch02" />
    <UDF name="Aspect Ratio_Object(M02,Ch02,Tight)" type="single" userfeaturetype="Mask Only" def="Aspect Ratio|Object(M02,Ch02,Tight)" />
    <UDF name="Circularity_Object(M02,Ch02,Tight)" type="single" userfeaturetype="Mask Only" def="Circularity|Object(M02,Ch02,Tight)" />
    <UDF name="Elongatedness_Object(M02,Ch02,Tight)" type="single" userfeaturetype="Mask Only" def="Elongatedness|Object(M02,Ch02,Tight)" />
    <UDF name="Shape Ratio_Object(M02,Ch02,Tight)" type="single" userfeaturetype="Mask Only" def="Shape Ratio|Object(M02,Ch02,Tight)" />
    <UDF name="Compactness_Object(M02,Ch02,Tight)_Ch02" type="single" userfeaturetype="Mask and Image" def="Compactness|Object(M02,Ch02,Tight)|Ch02" />
    <UDF name="Lobe Count_Object(M02,Ch02,Tight)_Ch02" type="single" userfeaturetype="Mask and Image" def="Lobe Count|Object(M02,Ch02,Tight)|Ch02" />
    <UDF name="Symmetry 2_Object(M02,Ch02,Tight)_Ch02" type="single" userfeaturetype="Mask and Image" def="Symmetry 2|Object(M02,Ch02,Tight)|Ch02" />
    <UDF name="Symmetry 3_Object(M02,Ch02,Tight)_Ch02" type="single" userfeaturetype="Mask and Image" def="Symmetry 3|Object(M02,Ch02,Tight)|Ch02" />
    <UDF name="Symmetry 4_Object(M02,Ch02,Tight)_Ch02" type="single" userfeaturetype="Mask and Image" def="Symmetry 4|Object(M02,Ch02,Tight)|Ch02" />
    <UDF name="Delta Centroid XY_M02_Ch02_M02_Ch02_IntensityWeighted" type="single" userfeaturetype="Delta Centroid" def="Delta Centroid XY|M02|Ch02|false|M02|Ch02|true" />
    <UDF name="Major Axis Intensity_M02_Ch02" type="single" userfeaturetype="Mask and Image" def="Major Axis Intensity|M02|Ch02" />
    <UDF name="Intensity_Object(M02,Ch02,Tight)_Ch02" type="single" userfeaturetype="Mask and Image" def="Intensity|Object(M02,Ch02,Tight)|Ch02" />
    <UDF name="Intensity_Threshold(M02,Ch02,50)_Ch02" type="single" userfeaturetype="Mask and Image" def="Intensity|Threshold(M02,Ch02,50)|Ch02" />
    <UDF name="Intensity_Threshold(M02,Ch02,70)_Ch02" type="single" userfeaturetype="Mask and Image" def="Intensity|Threshold(M02,Ch02,70)|Ch02" />
    <UDF name="Intensity_Threshold(M02,Ch02,30)_Ch02" type="single" userfeaturetype="Mask and Image" def="Intensity|Threshold(M02,Ch02,30)|Ch02" />
  </DefinedFeatures>
  <Classifiers></Classifiers>
  <Regions>
    <Region type="line" label="Focus" cx="66.393" cy="0.22624434389140272" color="Cyan" lightcolor="Teal" ismarker="false" doesnotoverride="false" xlogrange="P" ylogrange="P">
      <axy x="56.148" y="0.23529411764705882" />
      <axy x="78.689" y="0.23529411764705882" />
    </Region>
    <Region type="poly" label="singlets" cx="119.005" cy="0.461" color="Lime" lightcolor="Green" ismarker="false" doesnotoverride="false" xlogrange="P" ylogrange="P">
      <axy x="34.899" y="0.426" />
      <axy x="-1.352" y="0.272" />
      <axy x="81.393" y="0.083" />
      <axy x="119.005" y="0.104" />
      <axy x="58.827" y="0.345" />
    </Region>
    <Region type="poly" label="R3_Puncta" cx="11.342583622125218" cy="5.8981174987008531" color="Yellow" lightcolor="Gold" ismarker="false" doesnotoverride="false" xlogrange="P" ylogrange="P">
      <axy x="6.6014234032929942" y="3.2710245858394007" />
      <axy x="11.342583622125218" y="3.2710245858394007" />
      <axy x="16.083743840957442" y="3.2710245858394007" />
      <axy x="16.083743840957442" y="5.8981174987008531" />
      <axy x="16.083743840957442" y="8.5252104115623055" />
      <axy x="11.342583622125218" y="8.5252104115623055" />
      <axy x="6.6014234032929942" y="8.5252104115623055" />
      <axy x="6.6014234032929942" y="5.8981174987008531" />
    </Region>
    <Region type="poly" label="R3_No puncta" cx="15.280143811176117" cy="8.532484225324005" color="DarkOrange" lightcolor="DarkOrange" ismarker="false" doesnotoverride="false" xlogrange="P" ylogrange="P">
      <axy x="8.0337414915739256" y="3.9892262631480082" />
      <axy x="15.280143811176117" y="3.9892262631480082" />
      <axy x="22.526546130778307" y="3.9892262631480082" />
      <axy x="22.526546130778307" y="8.532484225324005" />
      <axy x="22.526546130778307" y="13.075742187500003" />
      <axy x="15.280143811176117" y="13.075742187500003" />
      <axy x="8.0337414915739256" y="13.075742187500003" />
      <axy x="8.0337414915739256" y="8.532484225324005" />
    </Region>
    <Region type="poly" label="Puncta" cx="0.588" cy="-24.086" color="Red" lightcolor="Red" ismarker="false" doesnotoverride="false" xlogrange="P" ylogrange="P">
      <axy x="3.425" y="67.458" />
      <axy x="20.813" y="422.982" />
      <axy x="10.664" y="738.227" />
      <axy x="-6.656" y="379.041" />
    </Region>
    <Region type="poly" label="Phage_puncta" cx="3.446" cy="790.522" color="DeepPink" lightcolor="DeepPink" ismarker="false" doesnotoverride="false" xlogrange="P" ylogrange="P">
      <axy x="-2.055" y="-126.316" />
      <axy x="22.394" y="317.385" />
      <axy x="22.394" y="808.868" />
      <axy x="-2.055" y="808.868" />
    </Region>
    <Region type="line" label="budded cells" cx="6.998" cy="0.33031674208144796" color="CornflowerBlue" lightcolor="CornflowerBlue" ismarker="false" doesnotoverride="false" xlogrange="P" ylogrange="P">
      <axy x="0.249" y="0.23529411764705882" />
      <axy x="5.185" y="0.23529411764705882" />
    </Region>
    <Region type="rect" label="R1_no puncta" cx="9.405" cy="167.209" color="Wheat" lightcolor="DarkOrange" ismarker="false" doesnotoverride="false" xlogrange="P" ylogrange="P">
      <axy x="9.405" y="167.209" />
      <axy x="25.641" y="-119.49" />
    </Region>
    <Region type="poly" label="R1_no puncta_2" cx="6.349" cy="-488.103" color="LightCoral" lightcolor="IndianRed" ismarker="false" doesnotoverride="false" xlogrange="P" ylogrange="P">
      <axy x="3.484" y="-37.576" />
      <axy x="22.967" y="317.384" />
      <axy x="29.843" y="-3.446" />
      <axy x="10.169" y="-358.406" />
    </Region>
  </Regions>
  <Pops>
    <Pop name="All" type="B" base="" color="White" lightModeColor="Black" style="Simple Dot" />
    <Pop name="Focus" type="G" base="All" color="Cyan" lightModeColor="Teal" style="Simple Dot" region="Focus" fx="Gradient RMS_M01_Ch01" />
    <Pop name="singlets &amp; Focus" type="G" base="Focus" color="Lime" lightModeColor="Green" style="Simple Dot" region="singlets" fx="Area_M01" fy="Aspect Ratio_M01" />
    <Pop name="R3_Puncta &amp; singlets &amp; Focus" type="G" base="singlets &amp; Focus" color="Yellow" lightModeColor="Gold" style="Simple Dot" region="R3_Puncta" fx="H Variance Mean_M02_Ch02_1" fy="H Variance Std_M02_Ch02_15" />
    <Pop name="R3_No puncta &amp; singlets &amp; Focus" type="G" base="singlets &amp; Focus" color="DarkOrange" lightModeColor="DarkOrange" style="Simple Dot" region="R3_No puncta" fx="H Variance Mean_M02_Ch02_1" fy="H Variance Std_M02_Ch02_15" />
    <Pop name="Puncta &amp; singlets &amp; Focus" type="G" base="singlets &amp; Focus" color="Red" lightModeColor="Red" style="Simple Dot" region="Puncta" fx="H Variance Mean_M02_Ch02_1" fy="Contrast_Morphology(M02,Ch02)_Ch02" />
    <Pop name="Phage_puncta &amp; singlets &amp; Focus" type="G" base="singlets &amp; Focus" color="DeepPink" lightModeColor="DeepPink" style="Simple Dot" region="Phage_puncta" fx="H Variance Mean_M02_Ch02_1" fy="Contrast_Morphology(M02,Ch02)_Ch02" />
    <Pop name="budded cells &amp; Focus" type="G" base="Focus" color="CornflowerBlue" lightModeColor="CornflowerBlue" style="Simple Dot" region="budded cells" fx="Length_M01" />
    <Pop name="budded cells &amp; Focus_1" type="G" base="Focus" color="CornflowerBlue" lightModeColor="CornflowerBlue" style="Simple Dot" region="budded cells" fx="Length_M02" />
    <Pop name="R1_no puncta &amp; singlets &amp; Focus" type="G" base="singlets &amp; Focus" color="Wheat" lightModeColor="DarkOrange" style="Simple Dot" region="R1_no puncta" fx="H Variance Mean_M02_Ch02_1" fy="Contrast_Morphology(M02,Ch02)_Ch02" />
    <Pop name="R1_no puncta_2 &amp; singlets &amp; Focus" type="G" base="singlets &amp; Focus" color="LightCoral" lightModeColor="IndianRed" style="Simple Dot" region="R1_no puncta_2" fx="H Variance Mean_M02_Ch02_1" fy="Contrast_Morphology(M02,Ch02)_Ch02" />
  </Pops>
  <StatisticsReports>
    <StatisticsReport count="4" title="WT_21 (1).daf_stats" classifier="" display_stats="true" />
    <StatisticsReportColumn name="Count All" type="value" population="All" feature="" statistics="Count" />
    <StatisticsReportColumn name="Count Focus" type="value" population="Focus" feature="" statistics="Count" />
    <StatisticsReportColumn name="Count singlets" type="value" population="singlets &amp; Focus" feature="" statistics="Count" />
    <StatisticsReportColumn name="%Gated, singlets" type="ratio" population1="singlets &amp; Focus" population2="Focus" statistics="%Gated" />
  </StatisticsReports>
  <PopulationStatistics>
    <PopStatistic feature="Area_M01" population="All" min="0" max="441.4444444444444" mean="79.114455555555637" geomean="69.1983857647196" mode="64.4495" stddev="37.6583754944359" variance="1418.1532448799305" CV="47.599866838483763" median="72.222222222222214" MAD="24.380533333333329" nans="0" count="10000" concentration="33134183.087071281" />
    <PopStatistic feature="Gradient RMS_M01_Ch01" population="Focus" min="56.173846845681609" max="78.407318665076559" mean="67.406956803069718" geomean="67.2970706200983" mode="70.298" stddev="3.7833456373178049" variance="14.313704211411668" CV="5.6126931354739806" median="68.3771038777586" MAD="3.2973665623532482" nans="0" count="9795" concentration="32454932.333786316" />
    <PopStatistic feature="Area_M01" population="singlets &amp; Focus" min="2.6666666666666665" max="118.44444444444443" mean="70.72351125115361" geomean="68.549324370569124" mode="65.4735" stddev="17.020407298575467" variance="289.69426460940105" CV="24.066123128605039" median="69.555555555555543" MAD="17.461733333333346" nans="0" count="6982" concentration="23134286.631393168" />
    <PopStatistic feature="Aspect Ratio_M01" population="singlets &amp; Focus" min="0.087087382236147" max="0.404354483415345" mean="0.1756206956352736" geomean="0.171426847279559" mode="0.175" stddev="0.039596322508694083" variance="0.0015678687562125137" CV="22.546501347954528" median="0.17195838915341935" MAD="0.036629173234948305" nans="0" count="6982" concentration="23134286.631393168" />
    <PopStatistic feature="Length_M02" population="Focus" min="0" max="99.333333333333329" mean="23.498689807725111" geomean="21.518413260335755" mode="19.2555" stddev="9.0099883555496429" variance="81.179890167140158" CV="38.34251368596577" median="22.333333333333332" MAD="5.9304" nans="0" count="9795" concentration="32454932.333786316" />
    <PopStatistic feature="Length_M02" population="budded cells &amp; Focus_1" min="1" max="5" mean="2.6056056056056063" geomean="2.4639635206792629" mode="2.3179999999999996" stddev="0.87464389881877458" variance="0.76500194974090674" CV="33.5677777533598" median="2.333333333333333" MAD="0.98839999999999972" nans="0" count="333" concentration="1103368.2967994737" />
    <PopStatistic feature="H Variance Mean_M02_Ch02_1" population="singlets &amp; Focus" min="0" max="60.32175925925926" mean="15.813684855839659" geomean="15.254493664263498" mode="17.6435" stddev="3.7795656283721044" variance="14.28511633917182" CV="23.900600415572278" median="16.558329248914728" MAD="3.1273716480599916" nans="0" count="6982" concentration="23134286.631393168" />
    <PopStatistic feature="Contrast_Morphology(M02,Ch02)_Ch02" population="singlets &amp; Focus" min="0" max="1581.6492450638793" mean="107.97131696567048" geomean="87.107273285844542" mode="155.2305" stddev="68.200254126452776" variance="4651.2746629127387" CV="63.165159083997345" median="108.29708393520652" MAD="68.688036075471658" nans="0" count="6982" concentration="23134286.631393168" />
    <PopStatistic feature="H Variance Mean_M02_Ch02_1" population="Phage_puncta &amp; singlets &amp; Focus" min="0" max="21.569600420014069" mean="8.17800259907454" geomean="7.8002709145623328" mode="8.1835" stddev="3.0835319485194677" variance="9.5081692775402651" CV="37.705196484877781" median="7.8184423465830175" MAD="2.7647109424208707" nans="0" count="683" concentration="2263064.7048469684" />
    <PopStatistic feature="Contrast_Morphology(M02,Ch02)_Ch02" population="Phage_puncta &amp; singlets &amp; Focus" min="0" max="763.68203309692672" mean="165.88083239609412" geomean="148.06955610887849" mode="128.648" stddev="95.113928181678972" variance="9046.6593341495845" CV="57.33870924554062" median="149.66069518667206" MAD="66.486294726990309" nans="0" count="683" concentration="2263064.7048469684" />
    <PopStatistic feature="Gradient RMS_M01_Ch01" population="All" min="0" max="82.1205596895774" mean="67.026794683676471" geomean="66.978006668744854" mode="70.292" stddev="5.0383584363148426" variance="25.385055732784945" CV="7.5169317883880113" median="68.287932398438969" MAD="3.4145207747152213" nans="0" count="10000" concentration="33134183.087071281" />
    <PopStatistic feature="Intensity_MC_Ch02" population="singlets &amp; Focus" min="222.59836065573666" max="727636.29787232319" mean="287535.07364886749" geomean="264586.39051184693" mode="271226.8235" stddev="87966.9010282001" variance="7738175676.5051508" CV="30.59345070912067" median="274177.02384506684" MAD="74316.670754883366" nans="0" count="6982" concentration="23134286.631393168" />
    <PopStatistic feature="Area_M01" population="Focus" min="0.1111111111111111" max="441.4444444444444" mean="79.603006068856018" geomean="69.625689945531931" mode="64.543500000000009" stddev="37.594863505592052" variance="1413.3737620040972" CV="47.227944473695842" median="72.444444444444429" MAD="24.215799999999991" nans="0" count="9795" concentration="32454932.333786316" />
    <PopStatistic feature="Aspect Ratio_M01" population="Focus" min="0" max="1" mean="0.21076314865466936" geomean="0.18960541845856477" mode="0.1735" stddev="0.12781531392650408" variance="0.016336754474130789" CV="60.644052218031042" median="0.17567204912235285" MAD="0.046999233462764953" nans="0" count="9795" concentration="32454932.333786316" />
    <PopStatistic feature="Length_M01" population="Phage_puncta &amp; singlets &amp; Focus" min="2" max="37.333333333333329" mean="21.667154709614444" geomean="20.953654317154115" mode="21.2025" stddev="5.3167967995036882" variance="28.268328207212662" CV="24.538509420179878" median="21.333333333333332" MAD="4.9419999999999984" nans="0" count="683" concentration="2263064.7048469684" />
    <PopStatistic feature="H Variance Std_M02_Ch02_15" population="singlets &amp; Focus" min="0" max="79.3521509667134" mean="8.1803619201410509" geomean="7.8723784637090315" mode="9.3375" stddev="2.3424342646720095" variance="5.4869982843094984" CV="28.634848770011629" median="8.6012943649246836" MAD="1.7612017472341666" nans="0" count="6982" concentration="23134286.631393168" />
    <PopStatistic feature="H Variance Mean_M02_Ch02_1" population="R3_Puncta &amp; singlets &amp; Focus" min="6.6080994143612477" max="16.083444606856595" mean="12.989381263229232" geomean="12.728479079816937" mode="14.9675" stddev="2.414926778511393" variance="5.8318713455714146" CV="18.591545891009044" median="13.687089224715502" MAD="2.1218976139638168" nans="0" count="2574" concentration="8528738.7266121469" />
    <PopStatistic feature="H Variance Std_M02_Ch02_15" population="R3_Puncta &amp; singlets &amp; Focus" min="3.290530000632554" max="8.5210272106246929" mean="6.6614338777213042" geomean="6.5031600196432207" mode="8.0635" stddev="1.3481510080278216" variance="1.8175111404464315" CV="20.238150415882945" median="7.0176061700662578" MAD="1.2844695497839496" nans="0" count="2574" concentration="8528738.7266121469" />
    <PopStatistic feature="H Variance Mean_M02_Ch02_1" population="R3_No puncta &amp; singlets &amp; Focus" min="8.0487573472810112" max="22.469189822388692" mean="16.401725419978781" geomean="16.111048404412312" mode="17.406000000000002" stddev="2.9138056358304492" variance="8.4902632833972884" CV="17.765238480831847" median="16.790736553144598" MAD="2.8821030289783729" nans="0" count="6515" concentration="21586920.28122694" />
    <PopStatistic feature="H Variance Std_M02_Ch02_15" population="R3_No puncta &amp; singlets &amp; Focus" min="4.0039349166224545" max="12.746277613876039" mean="8.5366119402224587" geomean="8.3601302883881914" mode="8.4565" stddev="1.6328595767891754" variance="2.6662303975121251" CV="19.127724069259074" median="8.7423982750861438" MAD="1.5867794403559123" nans="0" count="6515" concentration="21586920.28122694" />
    <PopStatistic feature="H Variance Mean_M02_Ch02_1" population="R1_no puncta &amp; singlets &amp; Focus" min="9.4218447359211019" max="22.944060049097171" mean="16.326418012803302" geomean="16.092990665851993" mode="17.3915" stddev="2.6666656804539" variance="7.1111058513106613" CV="16.333439939873404" median="16.559160962280956" MAD="2.756924176278488" nans="0" count="5605" concentration="18571709.620303452" />
    <PopStatistic feature="Contrast_Morphology(M02,Ch02)_Ch02" population="R1_no puncta &amp; singlets &amp; Focus" min="3.4863391673101582" max="167.19337488160821" mean="92.080804240415617" geomean="75.678064911585665" mode="157.36100000000002" stddev="47.2414110946016" variance="2231.7509222091476" CV="51.304298962526488" median="94.234860251410211" MAD="62.78842572315201" nans="0" count="5605" concentration="18571709.620303452" />
    <PopStatistic feature="H Variance Mean_M02_Ch02_1" population="R1_no puncta_2 &amp; singlets &amp; Focus" min="6.966836321023349" max="23.155256755453394" mean="16.71727471373168" geomean="16.486339435831049" mode="17.424" stddev="2.653614119508251" variance="7.04166789525355" CV="15.873485152029922" median="16.986407075050295" MAD="2.6898639255362444" nans="0" count="6189" concentration="20506745.912588418" />
    <PopStatistic feature="Contrast_Morphology(M02,Ch02)_Ch02" population="R1_no puncta_2 &amp; singlets &amp; Focus" min="3.4863391673101582" max="240.76086956521738" mean="100.69041977711497" geomean="81.8558068160529" mode="156.997" stddev="53.019495205751454" variance="2811.0668718727015" CV="52.655948126061723" median="103.02106709758124" MAD="69.526107689007318" nans="0" count="6189" concentration="20506745.912588418" />
  </PopulationStatistics>
  <Displays count="8" layout="0" entriesPerRow="12" lightDarkMode="1">
    <Graph type="scatter" xlocation="0" ylocation="320" f1="H Variance Mean_M02_Ch02_1" f2="Contrast_Morphology(M02,Ch02)_Ch02" scaletype="1" xmin="-10.65" xmax="35" ymin="-563.19" ymax="1000" title="singlets " xlabel="H Variance Mean_M02_Ch02_1" ylabel="Contrast_Morphology(M02,Ch02)_Ch02" axislabelsfontsize="10" axistickmarklabelsfontsize="10" graphtitlefontsize="12" regionlabelsfontsize="10" bincount="0" freq="T" histogramsmoothingfactor="0" xlogrange="P" ylogrange="P" stats="true" xsize="320" ysize="440" splitterdistance="120" xstats="Count|%Total|%Gated" ystats="Count|%Total|%Gated" order="R1_no puncta_2 &amp; singlets &amp; Focus|Phage_puncta &amp; singlets &amp; Focus|All|singlets &amp; Focus" xstatsorder="singlets &amp; Focus|Phage_puncta &amp; singlets &amp; Focus|R1_no puncta_2 &amp; singlets &amp; Focus">
      <Legend onoff="false" x="0" y="0" width="96" height="128" />
      <BasePop name="singlets &amp; Focus" linestyle="Solid" fill="true" />
      <GraphRegion name="Phage_puncta" />
      <GraphRegion name="R1_no puncta_2" />
      <ShownPop name="All" />
    </Graph>
    <Graph type="histogram" xlocation="0" ylocation="0" f1="Gradient RMS_M01_Ch01" scaletype="1" xmin="0" xmax="100" ymin="0" ymax="5" title="All" xlabel="Gradient RMS_M01_Ch01" ylabel="Normalized Frequency" axislabelsfontsize="10" axistickmarklabelsfontsize="10" graphtitlefontsize="12" regionlabelsfontsize="10" bincount="0" freq="T" histogramsmoothingfactor="0" xlogrange="P" ylogrange="P" stats="false" xsize="320" ysize="320" splitterdistance="120" xstats="Count|%Gated" ystats="Count|%Gated" order="All" xstatsorder="All|Focus">
      <Legend onoff="false" x="0" y="0" width="96" height="32" />
      <BasePop name="All" linestyle="Solid" fill="true" />
      <GraphRegion name="Focus" />
    </Graph>
    <Graph type="histogram" xlocation="960" ylocation="320" f1="Length_M02" scaletype="1" xmin="0" xmax="30" ymin="0" ymax="10" title="Focus" xlabel="Length_M02" ylabel="Normalized Frequency" axislabelsfontsize="10" axistickmarklabelsfontsize="10" graphtitlefontsize="12" regionlabelsfontsize="10" bincount="0" freq="T" histogramsmoothingfactor="0" xlogrange="P" ylogrange="P" stats="true" xsize="320" ysize="440" splitterdistance="120" xstats="Count|%Total|%Gated|Median" ystats="Count|%Total|%Gated|Median" order="Focus" xstatsorder="Focus|budded cells &amp; Focus_1">
      <Legend onoff="false" x="0" y="0" width="96" height="32" />
      <BasePop name="Focus" linestyle="Solid" fill="true" />
      <GraphRegion name="budded cells" />
    </Graph>
    <Graph type="histogram" xlocation="640" ylocation="320" f1="Length_M02" scaletype="0" xmin="-9.9333333333333336" xmax="109.26666666666667" ymin="0" ymax="2.8412455334354263" title="Focus" xlabel="Length_M02" ylabel="Normalized Frequency" axislabelsfontsize="10" axistickmarklabelsfontsize="10" graphtitlefontsize="12" regionlabelsfontsize="10" bincount="0" freq="T" histogramsmoothingfactor="0" xlogrange="P" ylogrange="P" stats="true" xsize="320" ysize="440" splitterdistance="120" xstats="Count|Mean|Median" ystats="Count|Mean|Median" order="Focus" xstatsorder="Focus|budded cells &amp; Focus_1">
      <Legend onoff="false" x="0" y="0" width="96" height="32" />
      <BasePop name="Focus" linestyle="Solid" fill="true" />
      <GraphRegion name="budded cells" />
    </Graph>
    <Graph type="histogram" xlocation="1040" ylocation="0" f1="Intensity_MC_Ch02" scaletype="1" xmin="-1000" xmax="10000000" ymin="0" ymax="5" title="singlets " xlabel="Intensity_MC_Ch02" ylabel="Normalized Frequency" axislabelsfontsize="10" axistickmarklabelsfontsize="10" graphtitlefontsize="12" regionlabelsfontsize="10" bincount="0" freq="T" histogramsmoothingfactor="0" xlogrange="1000" ylogrange="P" stats="false" xsize="320" ysize="320" splitterdistance="120" xstats="Count|%Gated" ystats="Count|%Gated" order="singlets &amp; Focus" xstatsorder="singlets &amp; Focus">
      <Legend onoff="false" x="0" y="0" width="96" height="32" />
      <BasePop name="singlets &amp; Focus" linestyle="Solid" fill="true" />
    </Graph>
    <Graph type="scatter" xlocation="320" ylocation="0" f1="Area_M01" f2="Aspect Ratio_M01" scaletype="0" xmin="-45.63164444444444" xmax="485.72408888888884" ymin="-0.1" ymax="1.1" title="Focus" xlabel="Area_M01" ylabel="Aspect Ratio_M01" axislabelsfontsize="10" axistickmarklabelsfontsize="10" graphtitlefontsize="12" regionlabelsfontsize="10" bincount="0" freq="T" histogramsmoothingfactor="0" xlogrange="P" ylogrange="P" stats="false" xsize="320" ysize="320" splitterdistance="120" xstats="Count|%Gated" ystats="Count|%Gated" order="singlets &amp; Focus|Focus" xstatsorder="Focus|singlets &amp; Focus">
      <Legend onoff="false" x="0" y="0" width="96" height="64" />
      <BasePop name="Focus" linestyle="Solid" fill="true" />
      <GraphRegion name="singlets" />
    </Graph>
    <Graph type="histogram" xlocation="320" ylocation="320" f1="Length_M01" scaletype="1" xmin="7" xmax="38.999999999999993" ymin="0" ymax="7.4576271186440675" title="Phage_puncta " xlabel="Length_M01" ylabel="Normalized Frequency" axislabelsfontsize="10" axistickmarklabelsfontsize="10" graphtitlefontsize="12" regionlabelsfontsize="10" bincount="0" freq="T" histogramsmoothingfactor="0" xlogrange="P" ylogrange="P" stats="true" xsize="320" ysize="440" splitterdistance="120" xstats="Count|Mean|Median" ystats="Count|Mean|Median" order="Phage_puncta &amp; singlets &amp; Focus" xstatsorder="Phage_puncta &amp; singlets &amp; Focus">
      <Legend onoff="false" x="0" y="0" width="96" height="32" />
      <BasePop name="Phage_puncta &amp; singlets &amp; Focus" linestyle="Solid" fill="true" />
    </Graph>
    <StatisticsControl useShortNames="true" width="400" height="240" xlocation="640" ylocation="0">
      <StatisticColumn type="COUNT" title="Count" def="" />
      <StatisticColumn type="PERCENT_GATED" title="%Gated" def="" />
    </StatisticsControl>
  </Displays>
</AssayTemplate>
