# Supplementary material for: Phollow reveals in situ phage transmission dynamics in the zebrafish gut microbiome at single-virion resolution
Source: Nat Microbiol. 2025 Apr 18;10(5):1067–83. doi: 10.1038/s41564-025-01981-1 (PMC12055606; doi:10.1038/s41564-025-01981-1)
Supplement: Supplementary file 11 — ImageJ lookup tables. [file 41564_2025_1981_MOESM11_ESM.zip]

Archive with 5 entries (4 files):
- Custom Lookup Tables/
- __MACOSX/._Custom Lookup Tables
- Custom Lookup Tables/mNG_Phollow.lut
- Custom Lookup Tables/mTFP_Phollow.lut
- Custom Lookup Tables/mKate2_Phollow.lut
