# Supplementary material for: Phollow reveals in situ phage transmission dynamics in the zebrafish gut microbiome at single-virion resolution
Source: Nat Microbiol. 2025 Apr 18;10(5):1067–83. doi: 10.1038/s41564-025-01981-1 (PMC12055606; doi:10.1038/s41564-025-01981-1)
Supplement: Supplementary file 12 — Numerical raw data used to generate figures. [file 41564_2025_1981_MOESM12_ESM.xlsx]

## Sheet: Fig 1d
Fig 1d Plotted: The infectivity of wild-type and differentially marked Phollow phages, assessed by measuring lysogen-forming units (LFU).
DuoHS::clm	wild type	mNG	AausFP1	mCitrine	mKate2	mTFP
1	33900	6000	28300	54100	48100	49000
1	5600	2100	1700	6600	5800	8400
1	29900	4100	10500	26200	15900	51200
1	25600	8400
1	22300	12900
1	56700	31400
Note: a value of "1" represents the limit of detection

## Sheet: Fig 2b
Fig 2b Plotted: Induction (or “lysis”) curve of DuoHS lytic replication in E. coli HS, assessed by optical density measurements of cultures (at 600 nm).
time (h)	wild type (3 replicates)				DDuoHS (3 replicates)
0	0.084	0.104	0.087		0.086	0.089	0.09
0.33	0.086	0.114	0.088		0.086	0.089	0.088
0.67	0.11	0.156	0.125		0.127	0.123	0.123
1	0.166	0.26	0.218		0.217	0.195	0.196
1.07	0.169	0.187	0.166		0.159	0.162	0.166
1.4	0.269	0.3	0.284		0.265	0.281	0.282
1.73	0.439	0.49	0.488		0.454	0.434	0.427
2.06	0.679	0.798	0.799		0.755	0.655	0.643
2.78	0.348	0.511	0.658		0.592	0.441	0.543
3.12	0.55	0.643	0.81		0.806	0.698	0.659
3.45	1.008	0.997	1.097		1.091	0.855	0.924
3.79	1.142	1.057	1.138		1.149	0.946	1.067
4.12	1.174	1.222	1.233		1.175	0.964	1.053
4.46	0.905	1.071	1.083		1.281	1.064	1.177
4.79	0.683	0.917	0.944		1.308	1.022	1.139
5.13	0.597	0.708	0.785		1.218	1.029	1.071
5.46	0.519	0.636	0.612		1.321	0.972	1.031
5.8	0.494	0.536	0.533		1.325	1.083	1.008
6.13	0.464	0.485	0.503		1.308	1.019	0.983
6.47	0.436	0.44	0.477		1.311	1.073	0.968
6.8	0.43	0.45	0.496		1.294	1.043	0.929
7.14	0.462	0.468	0.511		1.208	1.034	0.854
7.47	0.505	0.504	0.507		1.214	1.063	0.909
7.81	0.547	0.556	0.564		1.223	1.039	0.928
8.14	0.586	0.562	0.603		1.175	1.026	0.89
8.48	0.597	0.611	0.688		1.093	0.943	0.873
8.81	0.619	0.659	0.703		1.02	0.927	0.872
9.15	0.641	0.706	0.746		1	0.997	0.941
9.48	0.674	0.826	0.885		1.028	0.942	0.958
9.82	0.708	0.853	0.931		1.092	0.966	1.003

## Sheet: Fig 2d
Fig 2d Plotted: Quantification of lytic replication over time following MMC treatment using imaging flow cytometry. Values are reported as the percentage of the bacterial cell population containing viral foci.
time post-wash (h)	Phollow (3 replicates)				wild type (3 replicates)				DDuoHS (3 replicates)
-1	0.27	0.32	0.17		0.27	0.32	0.54		0.37	0.24	0.04
0	2	2.5	9.1		0.2	0.25	0.2		0.32	0.45	0.17
1	19	22	19.9		0.29	0.22	0.43		0.92	0.4	0.92
2	8	5	11.8		0.08	0.05	0.32		0.51	0.42	0.65
3	1	1	4.5		0.1	0.1	0.21		0.18	0.43	0.49
4	0.8	0.65	0.36		0.8	0.65	0.53		0.11	0.23	0.95
5	0.21	0.17	0.87		0.21	0.17	0.75		0.52	0.15	0.1

## Sheet: Fig 2f
Fig 2f Plotted: Distribution of aggregate sizes based on their 2D surface area (n = 357 aggregates from across 5 individual cells). Also included are individual cell length measurements, number of aggregates, and aggregate surface areas.
Histogram			Individual Cell Data
Bin Center	% Frequency		Cell #1				Cell #2				Cell #3				Cell #4				Cell #5
3	0.840336		length = 47.99um				length = 46.84um				length = 49.86um				length = 32.36um				length = 47.57um
3.25	0		number of aggregates = 98				number of aggregates = 60				number of aggregates = 58				number of aggregates = 65				number of aggregates = 76
3.5	0.840336		aggregate surface areas				aggregate surface areas				aggregate surface areas				aggregate surface areas				aggregate surface areas
3.75	0.560224			nm2	Log10(nm2)			nm2	Log10(nm2)			nm2	Log10(nm2)			nm2	Log10(nm2)			nm2	Log10(nm2)
4	1.40056		1	81018.5	4.90858		1	398148	5.60004		1	107253	5.03041		1	8487.65	3.92879		1	373961	5.57283
4.25	2.80112		2	242284	5.38432		2	329475	5.51782		2	345679	5.53867		2	19290.1	4.28533		2	780856	5.89257
4.5	7.28291		3	80246.9	4.90443		3	253086	5.40327		3	323302	5.50961		3	169753	5.22982		3	39396.7	4.59546
4.75	12.0448		4	246914	5.39254		4	649691	5.81271		4	455247	5.65825		4	94907.4	4.9773		4	311480	5.49343
5	22.1289		5	173611	5.23958		5	378858	5.57848		5	265432	5.42395		5	37037	4.56864		5	267159	5.42677
5.25	23.8095		6	187500	5.273		6	516975	5.71347		6	219136	5.34071		6	210648	5.32356		6	246230	5.39134
5.5	19.3277		7	67901.2	4.83188		7	281636	5.44969		7	375772	5.57492		7	4629.63	3.66555		7	307479	5.48782
5.75	7.56303		8	84876.5	4.92879		8	574846	5.75955		8	414352	5.61737		8	28549.4	4.4556		8	66174.2	4.82069
6	1.12045		9	87963	4.9443		9	493827	5.69357		9	193673	5.28707		9	39351.9	4.59497		9	195445	5.29102
6.25	0.280112		10	21604.9	4.33455		10	50925.9	4.70694		10	168210	5.22585		10	27006.2	4.43146		10	2.19175e+06	6.34079
			11	771.605	2.8874		11	676698	5.83039		11	114969	5.06058		11	158951	5.20126		11	245922	5.3908
			12	112654	5.05175		12	634259	5.80227		12	142747	5.15457		12	64814.8	4.81167		12	176054	5.24565
			13	136574	5.13537		13	144290	5.15924		13	43981.5	4.64327		13	49382.7	4.69357		13	705140	5.84828
			14	134259	5.12794		14	297840	5.47398		14	33179	4.52086		14	101852	5.00797		14	70483.2	4.84809
			15	357253	5.55298		15	307099	5.48728		15	134259	5.12794		15	124228	5.09422		15	239151	5.37867
			16	110340	5.04273		16	352623	5.54731		16	94907.4	4.9773		16	212963	5.3283		16	597107	5.77605
			17	260031	5.41502		17	218364	5.33918		17	3086.42	3.48946		17	265432	5.42395		17	318560	5.50319
			18	125000	5.09691		18	192901	5.28534		18	47839.5	4.67979		18	33179	4.52086		18	108033	5.03356
			19	124228	5.09422		19	202932	5.30735		19	49382.7	4.69357		19	252315	5.40194		19	232687	5.36677
			20	21604.9	4.33455		20	335648	5.52588		20	208333	5.31876		20	29321	4.46718		20	122499	5.08813
			21	109568	5.03968		21	275463	5.44006		21	168981	5.22784		21	96450.6	4.98431		21	117575	5.07031
			22	80246.9	4.90443		22	218364	5.33918		22	72530.9	4.86052		22	508488	5.70628		22	171130	5.23333
			23	165895	5.21983		23	95679	4.98082		23	61728.4	4.79048		23	94907.4	4.9773		23	218221	5.3389
			24	58642	4.76821		24	16203.7	4.20961		24	57870.4	4.76246		24	158179	5.19915		24	50477.1	4.70309
			25	94135.8	4.97375		25	125000	5.09691		25	103395	5.0145		25	47839.5	4.67979		25	511234	5.70862
			26	69444.4	4.84164		26	470679	5.67272		26	54784	4.73865		26	111111	5.04576		26	82486.9	4.91639
			27	93364.2	4.97018		27	360340	5.55671		27	98765.4	4.9946		27	143519	5.15691		27	398892	5.60086
			28	10030.9	4.00134		28	70216	4.84644		28	100309	5.00134		28	155093	5.19059		28	108033	5.03356
			29	3086.42	3.48946		29	347222	5.54061		29	214506	5.33144		29	27777.8	4.4437		29	201293	5.30383
			30	9259.26	3.96658		30	393519	5.59497		30	157407	5.19703		30	49382.7	4.69357		30	134503	5.12873
			31	97222.2	4.98777		31	310957	5.4927		31	98765.4	4.9946		31	411265	5.61412		31	179440	5.25392
			32	82561.7	4.91678		32	101852	5.00797		32	557870	5.74653		32	432099	5.63558		32	213912	5.33024
			33	12345.7	4.09151		33	316358	5.50018		33	200617	5.30237		33	327932	5.51578		33	184057	5.26495
			34	35493.8	4.55015		34	78703.7	4.896		34	286265	5.45677		34	175154	5.24342		34	116036	5.06459
			35	71759.3	4.85588		35	184414	5.26579		35	33950.6	4.53085		35	192901	5.28534		35	286242	5.45673
			36	34722.2	4.54061		36	682099	5.83385		36	222994	5.34829		36	73302.5	4.86512		36	145583	5.16311
			37	109568	5.03968		37	229938	5.36161		37	160494	5.20546		37	62500	4.79588		37	110803	5.04455
			38	130401	5.11528		38	148148	5.1707		38	349537	5.54349		38	111111	5.04576		38	71098.8	4.85186
			39	98765.4	4.9946		39	12345.7	4.09151		39	273148	5.4364		39	22376.5	4.34979		39	273930	5.43764
			40	108796	5.03661		40	3086.42	3.48946		40	340278	5.53183		40	101852	5.00797		40	243767	5.38698
			41	158951	5.20126		41	771.605	2.8874		41	323302	5.50961		41	81790.1	4.9127		41	39704.5	4.59884
			42	20061.7	4.30237		42	23919.8	4.37876		42	519290	5.71541		42	476852	5.67838		42	35703.3	4.55271
			43	89506.2	4.95185		43	570216	5.75604		43	175154	5.24342		43	13888.9	4.14267		43	346260	5.5394
			44	74845.7	4.87417		44	83333.3	4.92082		44	66358	4.82189		44	105710	5.02412		44	216990	5.33644
			45	21604.9	4.33455		45	285494	5.4556		45	95679	4.98082		45	13888.9	4.14267		45	42474.6	4.62813
			46	5401.23	3.73249		46	99537	4.99798		46	310185	5.49162		46	40123.5	4.6034		46	104648	5.01973
			47	77160.5	4.88739		47	264660	5.42269		47	293981	5.46832		47	64043.2	4.80647		47	36934.4	4.56743
			48	99537	4.99798		48	46296.3	4.66555		48	162809	5.21168		48	221451	5.34528		48	407818	5.61047
			49	67901.2	4.83188		49	205247	5.31228		49	664352	5.8224		49	169753	5.22982		49	140043	5.14626
			50	83333.3	4.92082		50	294753	5.46946		50	198302	5.29733		50	206790	5.31553		50	98799.6	4.99476
			51	41666.7	4.61979		51	232253	5.36596		51	369599	5.56773		51	149691	5.1752		51	206525	5.31497
			52	235340	5.37169		52	84876.5	4.92879		52	341821	5.5338		52	229167	5.36015		52	71406.6	4.85374
			53	140432	5.14747		53	77160.5	4.88739		53	306327	5.48619		53	128086	5.1075		53	171745	5.23488
			54	33950.6	4.53085		54	70987.7	4.85118		54	219907	5.34224		54	53240.7	4.72624		54	232071	5.36562
			55	95679	4.98082		55	155093	5.19059		55	60185.2	4.77949		55	95679	4.98082		55	173284	5.23876
			56	66358	4.82189		56	217593	5.33764		56	82561.7	4.91678		56	657407	5.81783		56	29855.3	4.47502
			57	260802	5.41631		57	157407	5.19703		57	54784	4.73865		57	1.0733e+06	6.03072		57	115112	5.06112
			58	67129.6	4.82691		58	878086	5.94354		58	103395	5.0145		58	425154	5.62855		58	34164.4	4.53357
			59	285494	5.4556		59	532407	5.72624						59	162809	5.21168		59	378578	5.57816
			60	143519	5.15691		60	490741	5.69085						60	532407	5.72624		60	394583	5.59614
			61	344907	5.5377										61	156636	5.19489		61	249615	5.39727
			62	182870	5.26214										62	311728	5.49378		62	113881	5.05645
			63	141204	5.14985										63	300154	5.47734		63	398584	5.60052
			64	116512	5.06637										64	135031	5.13043		64	63096.3	4.8
			65	171296	5.23375										65	287809	5.4591		65	81255.8	4.90985
			66	77932.1	4.89172														66	249307	5.39674
			67	44753.1	4.65082														67	42166.8	4.62497
			68	66358	4.82189														68	306556	5.48651
			69	212963	5.3283														69	185903	5.26929
			70	157407	5.19703														70	104032	5.01717
			71	94135.8	4.97375														71	366267	5.5638
			72	138889	5.14267														72	218837	5.34012
			73	421296	5.62459														73	104648	5.01973
			74	100309	5.00134														74	757156	5.87919
			75	37037	4.56864														75	16620.5	4.22064
			76	46296.3	4.66555														76	440135	5.64359
			77	108025	5.03352
			78	53240.7	4.72624
			79	99537	4.99798
			80	37808.6	4.57759
			81	63271.6	4.80121
			82	86419.8	4.93661
			83	94907.4	4.9773
			84	168210	5.22585
			85	30092.6	4.47846
			86	131944	5.12039
			87	154321	5.18842
			88	83333.3	4.92082
			89	60185.2	4.77949
			90	172068	5.2357
			91	771.605	2.8874
			92	519290	5.71541
			93	31635.8	4.50018
			94	596451	5.77557
			95	84104.9	4.92482
			96	185185	5.26761
			97	84876.5	4.92879
			98	189815	5.27833

## Sheet: Fig 3f
Fig 3f Plotted: Fluorescence microscopy-based quantification of Phollow phage virion production. Values represent viral particle counts from non-overlapping and distinct fields of view.
mitomycin c								ciprofloxacin								trimethoprim
0	0.05	0.1	0.25	0.5	1	2		0	0.05	0.1	0.25	0.5	1	2		0	0.05	0.1	0.25	0.5	1	2
3	563	135	146	20	11	4		3	8	22	48	176	85	5		3	3	49	23	75	23	8
5	152	167	127	42	6	5		5	7	3	8	117	55	3		5	8	62	15	44	31	14
10	179	230	115	87	8	68		10	42	2	9	185	46	3		10	6	76	34	47	43	1
	98	121	55	399	137	55			10	12	14	92	30	4			9	43	21	60	23	3
	297	332	86		135	47			3	11	15	28	14					11	8	42	39
	160	203	54		88	106			12	5	14	52	36							100	35
	166	241	41			50			4	14	53	17	46							151	28
	301	453	51						7	37	22	20	28
	280		472						6	16		24	27
	341		595									62	108
	259											90	82
	117											44	85
	227												20
	158												127
	197												35
	250												130
													43
													54
Note: values for the "0" sample within each antibiotic treatment are the same, and used as a reference for each plot													65

## Sheet: Fig 3g
Fig 3g Plotted: Flow virometry-based quantification of Phollow phage virion production. Values indicate virions/ml from 3 biological replicates.
mitomycin C		ciprofloxacin		trimethoprim
54822.9		47431.5		59703.6
22651.9		146391		11914.5
11295.7		22224.7		51494.3

## Sheet: Fig 4f
Fig 4f Plotted: Quantification of infectious virions from dissected intestinal tissues and water at 4h and 24h post-trimethoprim treatment .
intestines						water
untreated			trimethoprim			untreated			trimethoprim
4h	24h		4h	24h		4h	24h		4h	24h
1	1		7000	1		1	1		37000	700
1	1		1000	1		1	1		15000	1100
1	1		600	1		1	1		2400	200
2000	1		3400	700		1	200		1800	800
1	1		1000	1		1	1		5000	1
1	1		400	1		1	1		3400	1200
1	1		1100	1
1	1		2000	400
1	1		900	1
1	1		700	1
1	1		2000	1
1	1		1600	1		Note: a value of "1" represents the limit of detection
1	200		1000	20
1	1		1200	1
1	1		600	1
1	1		2600	1
1	1		2200	1
800	1		4000	1
1200	1		400	1
1	1		1	1
1	6		400	1
1	20		1000	1200
1	1		600	1
1	1		400	1
1	1		400	1
1	1		600	1
1	1		200	12
1	40		200	80
1	1		1	1
1	12		600	1

## Sheet: Fig 5g
Fig 5g Plotted: Quantification of lytic replication by imaging flow cytometry and enumeration of lysogenized mKate2 target cells.
time post-wash (h)		replication in mNG virocells (3 replicates)				replication in mKate2 target cells (3 replicates)				lysogenized mKate2 target cells (3 replicates)
-1		0.71	1.25	0.98		1.33	0.92	0.17		0	0	0
0		2.71	3.14	11.82		1.26	3.13	0.26		0	0	0
1		22.19	27.9	18.7		3.2	0.97	1.5		10.5263	8.33333	5.52442
2		8.12	5.21	12.56		3.3	1.8	2.56		0.0524084	3.24484	0.775194
3		3.14	5.6	8.2		11.4	5.7	13.46		1.44928	2.48902	4.43864
4		0.12	1.23	0.77		5.9	1.23	2.1		0.0687973	1.0101	0.257806
5		1.21	1.92	0.45		0.98	0.34	1.39		0.0368557	2.04082	1.17146
6		0.78	0.26	1.56		2.76	1.32	0.74		0.160256	0.280786	0.0233388
24		0.32	0.75	0.1		0.2	0.56	1.26		33.3333	24.2327	18.6005

## Sheet: Fig 5h
Fig 5h Plotted: Enumeration of community composition from Fig 5g by differential plating. Values indicate relative percentage of colony forming units (CFU).
time post-wash (h)		mNG virocells (3 replicates)				mKate2 target cells (3 replicates)				mKate2 lysogens (3 replicates)
-1		48.4849	51.0204	43.4783		51.5151	48.9796	56.5217		0	0	0
0		5.66038	91.7431	4		94.3396	8.25688	96		0	0	0
1		19.2308	3.22581	18.5185		73.0769	89.0323	77.0415		7.69231	7.74193	4.44
2		0.061866	0.426743	0.611621		99.8858	96.4438	98.6239		0.052349	3.12945	0.764526
3		1.40845	0.70922	0.990099		97.1831	96.8794	94.802		1.40845	2.41135	4.20792
4		0.012498	1.63934	0.0999		99.9188	97.377	99.6432		0.068741	0.983607	0.256886
5		0.105152	0.090827	1.5544		99.858	97.911	97.3057		0.036803	1.99818	1.1399
6		0.079936	1.18577	0.049975		99.7602	98.5375	99.9267		0.159872	0.27668	0.023322
24		25.9259	22.9167	18.9655		55.5556	68.75	74.1379		18.5185	8.33333	6.89655

## Sheet: Fig 6b
Fig 6b Plotted: Enumeration of community composition within zebrafish guts by differential plating. Each value is a measurement taken from a single zebrafish gut (30 fish per time point/condition, aggregated from across 3 biological replicates). 3 measurements are taken from each gut to enumerate 1) mKate2 targets cells, 2) mKate2 lysogens, and 3) AausFP1 virocells. Values recorded from the same …
time point/condition		mKate2 target cells
untreated, day 6		9.09091	6.97674	0.912647	9.54774	9.63855	8.11639	4.7619	2.49187	7.25806	41.7989	5.40541	34.2466	8.04598	0.700935	3.18119	36.6906	3.04709	2.77778	8.39695	4.4586	7.82123	49.4585	9.09091	4.23163	1.85387	2.9304	7.6087	5.02793	6.31365	7.9602
untreated, day 7		23.4694	7.92541	58.8235	49.6183	2.94627	16.1148	13.2653	38.75	5.06329	2.00167	18.6667	23.913	37.1134	3.04099	17.2727	0.568182	25.0814	0.803023	0.552486	0.218569	10.1124	19.6429	14.0127	0.102924	53.125	23.913	0.0999001	17.9894	10.3774	13.9785
trimethoprim, day 6		3.84615	3.22581	32.0843	5.33563	0.194426	9.09091	9.09091	9.66387	7.85908	7.23562	90.9091	58.8235	56	0.0713776	6.15836	9.77444	0.700935	8.21256	6.97674	3.74332	8.91841	3.56671	31.746	8.04598	3.01003	7.33591	5.63166	0.309042	7.93651	10.0346
trimethoprim, day 7		0	14.4796	8.47458	1.76565	23.8095	3.51124	13.198	10.6618	32.2581	28.7097	54	13.6986	0.0277516	25.974	0	7.5067	24.1667	10.7143	0	21.6667	13.2353	8.89831	1.84615	7.81818	84.8485	24.5238	30.2326	4.21053	4.88889	13.0435
time point/condition		mKate2 lysogens
untreated, day 6		0	0	0	0	0	0	0	0	0	0	0	0	0	0	0	0	0	0	0	0	0	0	0	0	0	0	0	0	0	0
untreated, day 7		0	0	0	0	0	0	0	0	0	0	0	0	0	0	0	0	0	0	0	0	0	0	0	0	0	0	0	0	0	0
trimethoprim, day 6		0	0	0	0	0	0	0	0	0	0	0	0	0	0	0	0	0	0	0	0	0	0	0	0	0	0	0	0	0	0
trimethoprim, day 7		3.34623	44.3439	6.77966	8.34671	59.5238	2.38764	15.736	8.45588	0	18.0645	39.3333	36.9863	0.0666038	23.3766	9.90338	9.38338	37.5	22.1429	29.1667	15	41.1765	6.35593	4.30769	17.6364	0	46.9048	34.8837	6.31579	32.8889	69.5652
time point/condition		AausFP1 virocells
untreated, day 6		90.9091	93.0233	99.0874	90.4523	90.3614	91.8836	95.2381	97.5081	92.7419	58.2011	94.5946	65.7534	91.954	99.2991	96.8188	63.3094	96.9529	97.2222	91.6031	95.5414	92.1788	50.5415	90.9091	95.7684	98.1461	97.0696	92.3913	94.9721	93.6864	92.0398
untreated, day 7		76.5306	92.0746	41.1765	50.3817	97.0537	83.8852	86.7347	61.25	94.9367	97.9983	81.3333	76.087	62.8866	96.959	82.7273	99.4318	74.9186	99.197	99.4475	99.7814	89.8876	80.3571	85.9873	99.8971	46.875	76.087	99.9001	82.0106	89.6226	86.0215
trimethoprim, day 6		96.1538	96.7742	67.9157	94.6644	99.8056	90.9091	90.9091	90.3361	92.1409	92.7644	9.09091	41.1765	44	99.9286	93.8416	90.2256	99.2991	91.7874	93.0233	96.2567	91.0816	96.4333	68.254	91.954	96.99	92.6641	94.3683	99.691	92.0635	89.9654
trimethoprim, day 7		96.7118	41.1765	84.7458	89.8876	16.6667	94.1011	71.066	80.8824	67.7419	53.2258	6.66667	49.3151	99.9056	50.6494	91.7874	83.1099	38.3333	67.1429	73.3333	63.3333	45.5882	84.7458	93.8462	74.5455	15.1515	28.5714	34.8837	89.4737	62.2222	17.3913

[truncated: 5 more sheets: Extended Data Fig 1d, Extended Data Fig 2a, Extended Data Fig 2e, Extended Data Fig 7a-c, Extended Data Fig 10a]
